# Supplementary material for: RobOKoD: microbial strain design for (over)production of target compounds
Source: Front Cell Dev Biol. 2015 Mar 24;3:17. doi: 10.3389/fcell.2015.00017 (PMC4371745; doi:10.3389/fcell.2015.00017)
Supplement: Supplementary file 1 [file supplementaryfolder1.ZIP]

Archive with 60 entries (53 files):
- Supplementary File 1/
- Supplementary File 1/.DS_Store
- __MACOSX/
- __MACOSX/Supplementary File 1/
- __MACOSX/Supplementary File 1/._.DS_Store
- Supplementary File 1/bidirectional.m
- __MACOSX/Supplementary File 1/._bidirectional.m
- Supplementary File 1/fva_plot.m
- __MACOSX/Supplementary File 1/._fva_plot.m
- Supplementary File 1/iNS142.xml
- __MACOSX/Supplementary File 1/._iNS142.xml
- Supplementary File 1/iNS142_butanol.m
- __MACOSX/Supplementary File 1/._iNS142_butanol.m
- Supplementary File 1/koRanker.m
- __MACOSX/Supplementary File 1/._koRanker.m
- Supplementary File 1/metaboliteCentralityTest.m
- __MACOSX/Supplementary File 1/._metaboliteCentralityTest.m
- Supplementary File 1/multiFluxVariability.m
- __MACOSX/Supplementary File 1/._multiFluxVariability.m
- Supplementary File 1/optKnock/
- Supplementary File 1/optKnock/.DS_Store
- __MACOSX/Supplementary File 1/optKnock/
- __MACOSX/Supplementary File 1/optKnock/._.DS_Store
- Supplementary File 1/optKnock/runOptKnock.m
- __MACOSX/Supplementary File 1/optKnock/._runOptKnock.m
- __MACOSX/Supplementary File 1/._optKnock
- Supplementary File 1/overexpressRanker.m
- __MACOSX/Supplementary File 1/._overexpressRanker.m
- Supplementary File 1/ReadMe.docx
- __MACOSX/Supplementary File 1/._ReadMe.docx
- Supplementary File 1/robokod.m
- __MACOSX/Supplementary File 1/._robokod.m
- Supplementary File 1/robustKnock/
- Supplementary File 1/robustKnock/.DS_Store
- __MACOSX/Supplementary File 1/robustKnock/
- __MACOSX/Supplementary File 1/robustKnock/._.DS_Store
- Supplementary File 1/robustKnock/.kkb9b4df
- __MACOSX/Supplementary File 1/robustKnock/._.kkb9b4df
- Supplementary File 1/robustKnock/createRobustKnockModel.m
- __MACOSX/Supplementary File 1/robustKnock/._createRobustKnockModel.m
- Supplementary File 1/robustKnock/createRobustOneWayFluxesModel.m
- __MACOSX/Supplementary File 1/robustKnock/._createRobustOneWayFluxesModel.m
- Supplementary File 1/robustKnock/knockCheck.m
- __MACOSX/Supplementary File 1/robustKnock/._knockCheck.m
- Supplementary File 1/robustKnock/robustKnock.m
- __MACOSX/Supplementary File 1/robustKnock/._robustKnock.m
- Supplementary File 1/robustKnock/runRobustKnock.m
- __MACOSX/Supplementary File 1/robustKnock/._runRobustKnock.m
- Supplementary File 1/robustKnock/seperateTransposeJoin.m
- __MACOSX/Supplementary File 1/robustKnock/._seperateTransposeJoin.m
- Supplementary File 1/robustKnock/setParams.m
- __MACOSX/Supplementary File 1/robustKnock/._setParams.m
- __MACOSX/Supplementary File 1/._robustKnock
- Supplementary File 1/shadedplot.m
- __MACOSX/Supplementary File 1/._shadedplot.m
- Supplementary File 1/writeRankedReactions.m
- __MACOSX/Supplementary File 1/._writeRankedReactions.m
- Supplementary File 1/writeResult.m
- __MACOSX/Supplementary File 1/._writeResult.m
- __MACOSX/._Supplementary File 1
