# Supplementary material for: RobOKoD: microbial strain design for (over)production of target compounds
Source: Front Cell Dev Biol. 2015 Mar 24;3:17. doi: 10.3389/fcell.2015.00017 (PMC4371745; doi:10.3389/fcell.2015.00017)
Supplement: Supplementary file 1 [file supplementaryfolder1.ZIP › Supplementary File 1/bidirectional.m]

function [is_bidirectional] = bidirectional(values)
    is_bidirectional = any(values(values < 0)) && any(values(values > 0));
end
