# Supplementary material for: RobOKoD: microbial strain design for (over)production of target compounds
Source: Front Cell Dev Biol. 2015 Mar 24;3:17. doi: 10.3389/fcell.2015.00017 (PMC4371745; doi:10.3389/fcell.2015.00017)
Supplement: Supplementary file 1 [file supplementaryfolder1.ZIP › Supplementary File 1/iNS142.xml]

<?xml version="1.0" encoding="utf-8"?>
<sbml xmlns="http://www.sbml.org/sbml/level2" level="2" version="1">
   <model id="iNS142"
          name="iNS142"
          metaid="_af8bbba9_fedb_4ca1_ae88_ca9aec1d4a7a">
      <annotation>
         <rdf:RDF xmlns:rdf="http://www.w3.org/1999/02/22-rdf-syntax-ns#"
                  xmlns:dcterms="http://purl.org/dc/terms/">
            <rdf:Description rdf:about="#_af8bbba9_fedb_4ca1_ae88_ca9aec1d4a7a">
               <dcterms:created rdf:parseType="Resource">
                  <dcterms:W3CDTF>2014-09-09T10:45:09Z</dcterms:W3CDTF>
               </dcterms:created>
            </rdf:Description>
         </rdf:RDF>
      </annotation>
      <listOfUnitDefinitions>
         <unitDefinition id="flux_unit">
            <listOfUnits>
               <unit kind="mole"/>
               <unit exponent="-1" kind="second"/>
            </listOfUnits>
         </unitDefinition>
      </listOfUnitDefinitions>
      <listOfCompartments>
         <compartment id="C_c" name="Cytoplasm" size="1"/>
         <compartment id="C_e" name="Extracellular" size="1"/>
      </listOfCompartments>
      <listOfSpecies>
         <species id="M_13dpg_c"
                  initialConcentration="0"
                  name="3-Phospho-D-glyceroyl-phosphate"
                  compartment="C_c">
            <notes>
               <html xmlns="http://www.w3.org/1999/xhtml">
                  <p>FORMULA: C3H4O10P2</p>
               </html>
            </notes>
         </species>
         <species id="M_2pg_c"
                  initialConcentration="0"
                  name="D-Glycerate-2-phosphate"
                  compartment="C_c">
            <notes>
               <html xmlns="http://www.w3.org/1999/xhtml">
                  <p>FORMULA: C3H4O7P</p>
               </html>
            </notes>
         </species>
         <species id="M_3pg_c"
                  initialConcentration="0"
                  name="3-Phospho-D-glycerate"
                  compartment="C_c">
            <notes>
               <html xmlns="http://www.w3.org/1999/xhtml">
                  <p>FORMULA: C3H4O7P</p>
               </html>
            </notes>
         </species>
         <species id="M_6pgc_c"
                  initialConcentration="0"
                  name="6-Phospho-D-gluconate"
                  compartment="C_c">
            <notes>
               <html xmlns="http://www.w3.org/1999/xhtml">
                  <p>FORMULA: C6H10O10P</p>
               </html>
            </notes>
         </species>
         <species id="M_6pgl_c"
                  initialConcentration="0"
                  name="6-phospho-D-glucono-1-5-lactone"
                  compartment="C_c">
            <notes>
               <html xmlns="http://www.w3.org/1999/xhtml">
                  <p>FORMULA: C6H9O9P</p>
               </html>
            </notes>
         </species>
         <species id="M_ac_c"
                  initialConcentration="0"
                  name="Acetate"
                  compartment="C_c">
            <notes>
               <html xmlns="http://www.w3.org/1999/xhtml">
                  <p>FORMULA: C2H3O2</p>
               </html>
            </notes>
         </species>
         <species id="M_ac_e"
                  initialConcentration="0"
                  name="Acetate"
                  compartment="C_e">
            <notes>
               <html xmlns="http://www.w3.org/1999/xhtml">
                  <p>FORMULA: C2H3O2</p>
               </html>
            </notes>
         </species>
         <species id="M_acald_c"
                  initialConcentration="0"
                  name="Acetaldehyde"
                  compartment="C_c">
            <notes>
               <html xmlns="http://www.w3.org/1999/xhtml">
                  <p>FORMULA: C2H4O</p>
               </html>
            </notes>
         </species>
         <species id="M_acald_e"
                  initialConcentration="0"
                  name="Acetaldehyde"
                  compartment="C_e">
            <notes>
               <html xmlns="http://www.w3.org/1999/xhtml">
                  <p>FORMULA: C2H4O</p>
               </html>
            </notes>
         </species>
         <species id="M_accoa_c"
                  initialConcentration="0"
                  name="Acetyl-CoA"
                  compartment="C_c">
            <notes>
               <html xmlns="http://www.w3.org/1999/xhtml">
                  <p>FORMULA: C23H34N7O17P3S</p>
               </html>
            </notes>
         </species>
         <species id="M_acon_C_c"
                  initialConcentration="0"
                  name="cis-Aconitate"
                  compartment="C_c">
            <notes>
               <html xmlns="http://www.w3.org/1999/xhtml">
                  <p>FORMULA: C6H3O6</p>
               </html>
            </notes>
         </species>
         <species id="M_actp_c"
                  initialConcentration="0"
                  name="Acetyl-phosphate"
                  compartment="C_c">
            <notes>
               <html xmlns="http://www.w3.org/1999/xhtml">
                  <p>FORMULA: C2H3O5P</p>
               </html>
            </notes>
         </species>
         <species id="M_adp_c"
                  initialConcentration="0"
                  name="ADP"
                  compartment="C_c">
            <notes>
               <html xmlns="http://www.w3.org/1999/xhtml">
                  <p>FORMULA: C10H12N5O10P2</p>
               </html>
            </notes>
         </species>
         <species id="M_akg_c"
                  initialConcentration="0"
                  name="2-Oxoglutarate"
                  compartment="C_c">
            <notes>
               <html xmlns="http://www.w3.org/1999/xhtml">
                  <p>FORMULA: C5H4O5</p>
               </html>
            </notes>
         </species>
         <species id="M_akg_e"
                  initialConcentration="0"
                  name="2-Oxoglutarate"
                  compartment="C_e">
            <notes>
               <html xmlns="http://www.w3.org/1999/xhtml">
                  <p>FORMULA: C5H4O5</p>
               </html>
            </notes>
         </species>
         <species id="M_amp_c"
                  initialConcentration="0"
                  name="AMP"
                  compartment="C_c">
            <notes>
               <html xmlns="http://www.w3.org/1999/xhtml">
                  <p>FORMULA: C10H12N5O7P</p>
               </html>
            </notes>
         </species>
         <species id="M_atp_c"
                  initialConcentration="0"
                  name="ATP"
                  compartment="C_c">
            <notes>
               <html xmlns="http://www.w3.org/1999/xhtml">
                  <p>FORMULA: C10H12N5O13P3</p>
               </html>
            </notes>
         </species>
         <species id="M_cit_c"
                  initialConcentration="0"
                  name="Citrate"
                  compartment="C_c">
            <notes>
               <html xmlns="http://www.w3.org/1999/xhtml">
                  <p>FORMULA: C6H5O7</p>
               </html>
            </notes>
         </species>
         <species id="M_co2_c"
                  initialConcentration="0"
                  name="CO2"
                  compartment="C_c">
            <notes>
               <html xmlns="http://www.w3.org/1999/xhtml">
                  <p>FORMULA: CO2</p>
               </html>
            </notes>
         </species>
         <species id="M_co2_e"
                  initialConcentration="0"
                  name="CO2"
                  compartment="C_e">
            <notes>
               <html xmlns="http://www.w3.org/1999/xhtml">
                  <p>FORMULA: CO2</p>
               </html>
            </notes>
         </species>
         <species id="M_coa_c"
                  initialConcentration="0"
                  name="Coenzyme-A"
                  compartment="C_c">
            <notes>
               <html xmlns="http://www.w3.org/1999/xhtml">
                  <p>FORMULA: C21H32N7O16P3S</p>
               </html>
            </notes>
         </species>
         <species id="M_dhap_c"
                  initialConcentration="0"
                  name="Dihydroxyacetone-phosphate"
                  compartment="C_c">
            <notes>
               <html xmlns="http://www.w3.org/1999/xhtml">
                  <p>FORMULA: C3H5O6P</p>
               </html>
            </notes>
         </species>
         <species id="M_e4p_c"
                  initialConcentration="0"
                  name="D-Erythrose-4-phosphate"
                  compartment="C_c">
            <notes>
               <html xmlns="http://www.w3.org/1999/xhtml">
                  <p>FORMULA: C4H7O7P</p>
               </html>
            </notes>
         </species>
         <species id="M_etoh_c"
                  initialConcentration="0"
                  name="Ethanol"
                  compartment="C_c">
            <notes>
               <html xmlns="http://www.w3.org/1999/xhtml">
                  <p>FORMULA: C2H6O</p>
               </html>
            </notes>
         </species>
         <species id="M_etoh_e"
                  initialConcentration="0"
                  name="Ethanol"
                  compartment="C_e">
            <notes>
               <html xmlns="http://www.w3.org/1999/xhtml">
                  <p>FORMULA: C2H6O</p>
               </html>
            </notes>
         </species>
         <species id="M_f6p_c"
                  initialConcentration="0"
                  name="D-Fructose-6-phosphate"
                  compartment="C_c">
            <notes>
               <html xmlns="http://www.w3.org/1999/xhtml">
                  <p>FORMULA: C6H11O9P</p>
               </html>
            </notes>
         </species>
         <species id="M_fdp_c"
                  initialConcentration="0"
                  name="D-Fructose-1-6-bisphosphate"
                  compartment="C_c">
            <notes>
               <html xmlns="http://www.w3.org/1999/xhtml">
                  <p>FORMULA: C6H10O12P2</p>
               </html>
            </notes>
         </species>
         <species id="M_for_c"
                  initialConcentration="0"
                  name="Formate"
                  compartment="C_c">
            <notes>
               <html xmlns="http://www.w3.org/1999/xhtml">
                  <p>FORMULA: CH1O2</p>
               </html>
            </notes>
         </species>
         <species id="M_for_e"
                  initialConcentration="0"
                  name="Formate"
                  compartment="C_e">
            <notes>
               <html xmlns="http://www.w3.org/1999/xhtml">
                  <p>FORMULA: CH1O2</p>
               </html>
            </notes>
         </species>
         <species id="M_fru_e"
                  initialConcentration="0"
                  name="D-Fructose"
                  compartment="C_e">
            <notes>
               <html xmlns="http://www.w3.org/1999/xhtml">
                  <p>FORMULA: C6H12O6</p>
               </html>
            </notes>
         </species>
         <species id="M_fum_c"
                  initialConcentration="0"
                  name="Fumarate"
                  compartment="C_c">
            <notes>
               <html xmlns="http://www.w3.org/1999/xhtml">
                  <p>FORMULA: C4H2O4</p>
               </html>
            </notes>
         </species>
         <species id="M_fum_e"
                  initialConcentration="0"
                  name="Fumarate"
                  compartment="C_e">
            <notes>
               <html xmlns="http://www.w3.org/1999/xhtml">
                  <p>FORMULA: C4H2O4</p>
               </html>
            </notes>
         </species>
         <species id="M_g3p_c"
                  initialConcentration="0"
                  name="Glyceraldehyde-3-phosphate"
                  compartment="C_c">
            <notes>
               <html xmlns="http://www.w3.org/1999/xhtml">
                  <p>FORMULA: C3H5O6P</p>
               </html>
            </notes>
         </species>
         <species id="M_g6p_c"
                  initialConcentration="0"
                  name="D-Glucose-6-phosphate"
                  compartment="C_c">
            <notes>
               <html xmlns="http://www.w3.org/1999/xhtml">
                  <p>FORMULA: C6H11O9P</p>
               </html>
            </notes>
         </species>
         <species id="M_glc_D_e"
                  initialConcentration="0"
                  name="D-Glucose"
                  compartment="C_e">
            <notes>
               <html xmlns="http://www.w3.org/1999/xhtml">
                  <p>FORMULA: C6H12O6</p>
               </html>
            </notes>
         </species>
         <species id="M_gln_L_c"
                  initialConcentration="0"
                  name="L-Glutamine"
                  compartment="C_c">
            <notes>
               <html xmlns="http://www.w3.org/1999/xhtml">
                  <p>FORMULA: C5H10N2O3</p>
               </html>
            </notes>
         </species>
         <species id="M_gln_L_e"
                  initialConcentration="0"
                  name="L-Glutamine"
                  compartment="C_e">
            <notes>
               <html xmlns="http://www.w3.org/1999/xhtml">
                  <p>FORMULA: C5H10N2O3</p>
               </html>
            </notes>
         </species>
         <species id="M_glu_L_c"
                  initialConcentration="0"
                  name="L-Glutamate"
                  compartment="C_c">
            <notes>
               <html xmlns="http://www.w3.org/1999/xhtml">
                  <p>FORMULA: C5H8NO4</p>
               </html>
            </notes>
         </species>
         <species id="M_glu_L_e"
                  initialConcentration="0"
                  name="L-Glutamate"
                  compartment="C_e">
            <notes>
               <html xmlns="http://www.w3.org/1999/xhtml">
                  <p>FORMULA: C5H8NO4</p>
               </html>
            </notes>
         </species>
         <species id="M_glx_c"
                  initialConcentration="0"
                  name="Glyoxylate"
                  compartment="C_c">
            <notes>
               <html xmlns="http://www.w3.org/1999/xhtml">
                  <p>FORMULA: C2H1O3</p>
               </html>
            </notes>
         </species>
         <species id="M_h2o_c"
                  initialConcentration="0"
                  name="H2O"
                  compartment="C_c">
            <notes>
               <html xmlns="http://www.w3.org/1999/xhtml">
                  <p>FORMULA: H2O</p>
               </html>
            </notes>
         </species>
         <species id="M_h2o_e"
                  initialConcentration="0"
                  name="H2O"
                  compartment="C_e">
            <notes>
               <html xmlns="http://www.w3.org/1999/xhtml">
                  <p>FORMULA: H2O</p>
               </html>
            </notes>
         </species>
         <species id="M_h_c" initialConcentration="0" name="H" compartment="C_c">
            <notes>
               <html xmlns="http://www.w3.org/1999/xhtml">
                  <p>FORMULA: H</p>
               </html>
            </notes>
         </species>
         <species id="M_h_e" initialConcentration="0" name="H" compartment="C_e">
            <notes>
               <html xmlns="http://www.w3.org/1999/xhtml">
                  <p>FORMULA: H</p>
               </html>
            </notes>
         </species>
         <species id="M_icit_c"
                  initialConcentration="0"
                  name="Isocitrate"
                  compartment="C_c">
            <notes>
               <html xmlns="http://www.w3.org/1999/xhtml">
                  <p>FORMULA: C6H5O7</p>
               </html>
            </notes>
         </species>
         <species id="M_lac_D_c"
                  initialConcentration="0"
                  name="D-Lactate"
                  compartment="C_c">
            <notes>
               <html xmlns="http://www.w3.org/1999/xhtml">
                  <p>FORMULA: C3H5O3</p>
               </html>
            </notes>
         </species>
         <species id="M_lac_D_e"
                  initialConcentration="0"
                  name="D-Lactate"
                  compartment="C_e">
            <notes>
               <html xmlns="http://www.w3.org/1999/xhtml">
                  <p>FORMULA: C3H5O3</p>
               </html>
            </notes>
         </species>
         <species id="M_mal_L_c"
                  initialConcentration="0"
                  name="L-Malate"
                  compartment="C_c">
            <notes>
               <html xmlns="http://www.w3.org/1999/xhtml">
                  <p>FORMULA: C4H4O5</p>
               </html>
            </notes>
         </species>
         <species id="M_mal_L_e"
                  initialConcentration="0"
                  name="L-Malate"
                  compartment="C_e">
            <notes>
               <html xmlns="http://www.w3.org/1999/xhtml">
                  <p>FORMULA: C4H4O5</p>
               </html>
            </notes>
         </species>
         <species id="M_nad_c"
                  initialConcentration="0"
                  name="Nicotinamide-adenine-dinucleotide"
                  compartment="C_c">
            <notes>
               <html xmlns="http://www.w3.org/1999/xhtml">
                  <p>FORMULA: C21H26N7O14P2</p>
               </html>
            </notes>
         </species>
         <species id="M_nadh_c"
                  initialConcentration="0"
                  name="Nicotinamide-adenine-dinucleotide-reduced"
                  compartment="C_c">
            <notes>
               <html xmlns="http://www.w3.org/1999/xhtml">
                  <p>FORMULA: C21H27N7O14P2</p>
               </html>
            </notes>
         </species>
         <species id="M_nadp_c"
                  initialConcentration="0"
                  name="Nicotinamide-adenine-dinucleotide-phosphate"
                  compartment="C_c">
            <notes>
               <html xmlns="http://www.w3.org/1999/xhtml">
                  <p>FORMULA: C21H25N7O17P3</p>
               </html>
            </notes>
         </species>
         <species id="M_nadph_c"
                  initialConcentration="0"
                  name="Nicotinamide-adenine-dinucleotide-phosphate-reduced"
                  compartment="C_c">
            <notes>
               <html xmlns="http://www.w3.org/1999/xhtml">
                  <p>FORMULA: C21H26N7O17P3</p>
               </html>
            </notes>
         </species>
         <species id="M_nh4_c"
                  initialConcentration="0"
                  name="Ammonium"
                  compartment="C_c">
            <notes>
               <html xmlns="http://www.w3.org/1999/xhtml">
                  <p>FORMULA: H4N</p>
               </html>
            </notes>
         </species>
         <species id="M_nh4_e"
                  initialConcentration="0"
                  name="Ammonium"
                  compartment="C_e">
            <notes>
               <html xmlns="http://www.w3.org/1999/xhtml">
                  <p>FORMULA: H4N</p>
               </html>
            </notes>
         </species>
         <species id="M_o2_c"
                  initialConcentration="0"
                  name="O2"
                  compartment="C_c">
            <notes>
               <html xmlns="http://www.w3.org/1999/xhtml">
                  <p>FORMULA: O2</p>
               </html>
            </notes>
         </species>
         <species id="M_o2_e"
                  initialConcentration="0"
                  name="O2"
                  compartment="C_e">
            <notes>
               <html xmlns="http://www.w3.org/1999/xhtml">
                  <p>FORMULA: O2</p>
               </html>
            </notes>
         </species>
         <species id="M_oaa_c"
                  initialConcentration="0"
                  name="Oxaloacetate"
                  compartment="C_c">
            <notes>
               <html xmlns="http://www.w3.org/1999/xhtml">
                  <p>FORMULA: C4H2O5</p>
               </html>
            </notes>
         </species>
         <species id="M_pep_c"
                  initialConcentration="0"
                  name="Phosphoenolpyruvate"
                  compartment="C_c">
            <notes>
               <html xmlns="http://www.w3.org/1999/xhtml">
                  <p>FORMULA: C3H2O6P</p>
               </html>
            </notes>
         </species>
         <species id="M_pi_c"
                  initialConcentration="0"
                  name="Phosphate"
                  compartment="C_c">
            <notes>
               <html xmlns="http://www.w3.org/1999/xhtml">
                  <p>FORMULA: HO4P</p>
               </html>
            </notes>
         </species>
         <species id="M_pi_e"
                  initialConcentration="0"
                  name="Phosphate"
                  compartment="C_e">
            <notes>
               <html xmlns="http://www.w3.org/1999/xhtml">
                  <p>FORMULA: HO4P</p>
               </html>
            </notes>
         </species>
         <species id="M_pyr_c"
                  initialConcentration="0"
                  name="Pyruvate"
                  compartment="C_c">
            <notes>
               <html xmlns="http://www.w3.org/1999/xhtml">
                  <p>FORMULA: C3H3O3</p>
               </html>
            </notes>
         </species>
         <species id="M_pyr_e"
                  initialConcentration="0"
                  name="Pyruvate"
                  compartment="C_e">
            <notes>
               <html xmlns="http://www.w3.org/1999/xhtml">
                  <p>FORMULA: C3H3O3</p>
               </html>
            </notes>
         </species>
         <species id="M_q8_c"
                  initialConcentration="0"
                  name="Ubiquinone-8"
                  compartment="C_c">
            <notes>
               <html xmlns="http://www.w3.org/1999/xhtml">
                  <p>FORMULA: C49H74O4</p>
               </html>
            </notes>
         </species>
         <species id="M_q8h2_c"
                  initialConcentration="0"
                  name="Ubiquinol-8"
                  compartment="C_c">
            <notes>
               <html xmlns="http://www.w3.org/1999/xhtml">
                  <p>FORMULA: C49H76O4</p>
               </html>
            </notes>
         </species>
         <species id="M_r5p_c"
                  initialConcentration="0"
                  name="alpha-D-Ribose-5-phosphate"
                  compartment="C_c">
            <notes>
               <html xmlns="http://www.w3.org/1999/xhtml">
                  <p>FORMULA: C5H9O8P</p>
               </html>
            </notes>
         </species>
         <species id="M_ru5p_D_c"
                  initialConcentration="0"
                  name="D-Ribulose-5-phosphate"
                  compartment="C_c">
            <notes>
               <html xmlns="http://www.w3.org/1999/xhtml">
                  <p>FORMULA: C5H9O8P</p>
               </html>
            </notes>
         </species>
         <species id="M_s7p_c"
                  initialConcentration="0"
                  name="Sedoheptulose-7-phosphate"
                  compartment="C_c">
            <notes>
               <html xmlns="http://www.w3.org/1999/xhtml">
                  <p>FORMULA: C7H13O10P</p>
               </html>
            </notes>
         </species>
         <species id="M_succ_c"
                  initialConcentration="0"
                  name="Succinate"
                  compartment="C_c">
            <notes>
               <html xmlns="http://www.w3.org/1999/xhtml">
                  <p>FORMULA: C4H4O4</p>
               </html>
            </notes>
         </species>
         <species id="M_succ_e"
                  initialConcentration="0"
                  name="Succinate"
                  compartment="C_e">
            <notes>
               <html xmlns="http://www.w3.org/1999/xhtml">
                  <p>FORMULA: C4H4O4</p>
               </html>
            </notes>
         </species>
         <species id="M_succoa_c"
                  initialConcentration="0"
                  name="Succinyl-CoA"
                  compartment="C_c">
            <notes>
               <html xmlns="http://www.w3.org/1999/xhtml">
                  <p>FORMULA: C25H35N7O19P3S</p>
               </html>
            </notes>
         </species>
         <species id="M_xu5p_D_c"
                  initialConcentration="0"
                  name="D-Xylulose-5-phosphate"
                  compartment="C_c">
            <notes>
               <html xmlns="http://www.w3.org/1999/xhtml">
                  <p>FORMULA: C5H9O8P</p>
               </html>
            </notes>
         </species>
         <species id="M_ac_b"
                  initialConcentration="0"
                  name="ac_b"
                  compartment="C_e"/>
         <species id="M_acald_b"
                  initialConcentration="0"
                  name="acald_b"
                  compartment="C_e"/>
         <species id="M_akg_b"
                  initialConcentration="0"
                  name="akg_b"
                  compartment="C_e"/>
         <species id="M_co2_b"
                  initialConcentration="0"
                  name="co2_b"
                  compartment="C_e"/>
         <species id="M_etoh_b"
                  initialConcentration="0"
                  name="etoh_b"
                  compartment="C_e"/>
         <species id="M_for_b"
                  initialConcentration="0"
                  name="for_b"
                  compartment="C_e"/>
         <species id="M_fru_b"
                  initialConcentration="0"
                  name="fru_b"
                  compartment="C_e"/>
         <species id="M_fum_b"
                  initialConcentration="0"
                  name="fum_b"
                  compartment="C_e"/>
         <species id="M_glc_D_b"
                  initialConcentration="0"
                  name="glc_D_b"
                  compartment="C_e"/>
         <species id="M_gln_L_b"
                  initialConcentration="0"
                  name="gln_L_b"
                  compartment="C_e"/>
         <species id="M_glu_L_b"
                  initialConcentration="0"
                  name="glu_L_b"
                  compartment="C_e"/>
         <species id="M_h2o_b"
                  initialConcentration="0"
                  name="h2o_b"
                  compartment="C_e"/>
         <species id="M_h_b"
                  initialConcentration="0"
                  name="h_b"
                  compartment="C_e"/>
         <species id="M_lac_D_b"
                  initialConcentration="0"
                  name="lac_D_b"
                  compartment="C_e"/>
         <species id="M_mal_L_b"
                  initialConcentration="0"
                  name="mal_L_b"
                  compartment="C_e"/>
         <species id="M_nh4_b"
                  initialConcentration="0"
                  name="nh4_b"
                  compartment="C_e"/>
         <species id="M_o2_b"
                  initialConcentration="0"
                  name="o2_b"
                  compartment="C_e"/>
         <species id="M_pi_b"
                  initialConcentration="0"
                  name="pi_b"
                  compartment="C_e"/>
         <species id="M_pyr_b"
                  initialConcentration="0"
                  name="pyr_b"
                  compartment="C_e"/>
         <species id="M_succ_b"
                  initialConcentration="0"
                  name="succ_b"
                  compartment="C_e"/>
         <species id="es_001_c"
                  initialConcentration="0"
                  name="(S)-3-hydroxybutyryl-CoA"
                  compartment="C_c"/>
         <species id="es_002_c"
                  initialConcentration="0"
                  name="trans-but-2-enoyl-CoA"
                  compartment="C_c"/>
         <species id="es_003_c"
                  initialConcentration="0"
                  name="butyryl-CoA"
                  compartment="C_c"/>
         <species id="es_004_c"
                  initialConcentration="0"
                  name="3-oxohexanoyl-CoA"
                  compartment="C_c"/>
         <species id="es_005_c"
                  initialConcentration="0"
                  name="(S)-3-hydroxyhexanoyl-CoA"
                  compartment="C_c"/>
         <species id="es_006_c"
                  initialConcentration="0"
                  name="trans-hex-2-enoyl-CoA"
                  compartment="C_c"/>
         <species id="es_007_c"
                  initialConcentration="0"
                  name="hexanoyl-CoA"
                  compartment="C_c"/>
         <species id="es_008_c"
                  initialConcentration="0"
                  name="3-oxooctanoyl-CoA"
                  compartment="C_c"/>
         <species id="es_009_c"
                  initialConcentration="0"
                  name="(S)-3-hydroxyoctanoyl-CoA"
                  compartment="C_c"/>
         <species id="es_010_c"
                  initialConcentration="0"
                  name="trans-oct-2-enoyl-CoA"
                  compartment="C_c"/>
         <species id="es_011_c"
                  initialConcentration="0"
                  name="octanoyl-CoA"
                  compartment="C_c"/>
         <species id="es_012_c"
                  initialConcentration="0"
                  name="3-oxodecanoyl-CoA"
                  compartment="C_c"/>
         <species id="es_013_c"
                  initialConcentration="0"
                  name="(S)-3-hydroxydecanoyl-CoA"
                  compartment="C_c"/>
         <species id="es_014_c"
                  initialConcentration="0"
                  name="trans-dec-2-enoyl-CoA"
                  compartment="C_c"/>
         <species id="es_016_c"
                  initialConcentration="0"
                  name="3-oxolauroyl-CoA"
                  compartment="C_c"/>
         <species id="es_017_c"
                  initialConcentration="0"
                  name="(S)-3-hydroxylauryl-CoA"
                  compartment="C_c"/>
         <species id="es_018_c"
                  initialConcentration="0"
                  name="trans-dodec-2-enoyl-CoA"
                  compartment="C_c"/>
         <species id="es_019_c"
                  initialConcentration="0"
                  name="ethanol"
                  boundaryCondition="true"
                  compartment="C_c"/>
         <species id="es_020_c"
                  initialConcentration="0"
                  name="ethanoic acid"
                  boundaryCondition="true"
                  compartment="C_c"/>
         <species id="es_021_c"
                  initialConcentration="0"
                  name="1,3-butane-Diol"
                  boundaryCondition="true"
                  compartment="C_c"/>
         <species id="es_022_c"
                  initialConcentration="0"
                  name="hydroxybutanoic acid"
                  boundaryCondition="true"
                  compartment="C_c"/>
         <species id="es_023_c"
                  initialConcentration="0"
                  name="trans-but-2-enol"
                  boundaryCondition="true"
                  compartment="C_c"/>
         <species id="es_024_c"
                  initialConcentration="0"
                  name="trans-2-butanoic acid"
                  boundaryCondition="true"
                  compartment="C_c"/>
         <species id="es_025_c"
                  initialConcentration="0"
                  name="butanol"
                  boundaryCondition="true"
                  compartment="C_c"/>
         <species id="es_026_c"
                  initialConcentration="0"
                  name="butanoic acid"
                  boundaryCondition="true"
                  compartment="C_c"/>
         <species id="es_027_c"
                  initialConcentration="0"
                  name="3-oxobutanol"
                  boundaryCondition="true"
                  compartment="C_c"/>
         <species id="es_028_c"
                  initialConcentration="0"
                  name="3-oxobutanoic acid"
                  boundaryCondition="true"
                  compartment="C_c"/>
         <species id="es_029_c"
                  initialConcentration="0"
                  name="1,3-hexane-Diol"
                  boundaryCondition="true"
                  compartment="C_c"/>
         <species id="es_030_c"
                  initialConcentration="0"
                  name="hydroxyhexanoic acid"
                  boundaryCondition="true"
                  compartment="C_c"/>
         <species id="es_031_c"
                  initialConcentration="0"
                  name="trans-hex-2-enol"
                  boundaryCondition="true"
                  compartment="C_c"/>
         <species id="es_032_c"
                  initialConcentration="0"
                  name="trans-2-hexanoic acid"
                  boundaryCondition="true"
                  compartment="C_c"/>
         <species id="es_033_c"
                  initialConcentration="0"
                  name="hexanol"
                  boundaryCondition="true"
                  compartment="C_c"/>
         <species id="es_034_c"
                  initialConcentration="0"
                  name="hexanoic acid"
                  boundaryCondition="true"
                  compartment="C_c"/>
         <species id="es_035_c"
                  initialConcentration="0"
                  name="3-oxohexanol"
                  boundaryCondition="true"
                  compartment="C_c"/>
         <species id="es_036_c"
                  initialConcentration="0"
                  name="3-oxohexanoic acid"
                  boundaryCondition="true"
                  compartment="C_c"/>
         <species id="es_037_c"
                  initialConcentration="0"
                  name="1,3-octane-Diol"
                  boundaryCondition="true"
                  compartment="C_c"/>
         <species id="es_038_c"
                  initialConcentration="0"
                  name="hydroxyoctanoic acid"
                  boundaryCondition="true"
                  compartment="C_c"/>
         <species id="es_039_c"
                  initialConcentration="0"
                  name="trans-oct-2-enol"
                  boundaryCondition="true"
                  compartment="C_c"/>
         <species id="es_040_c"
                  initialConcentration="0"
                  name="trans-2-octanoic acid"
                  boundaryCondition="true"
                  compartment="C_c"/>
         <species id="es_041_c"
                  initialConcentration="0"
                  name="octanol"
                  boundaryCondition="true"
                  compartment="C_c"/>
         <species id="es_042_c"
                  initialConcentration="0"
                  name="octanoic acid"
                  boundaryCondition="true"
                  compartment="C_c"/>
         <species id="es_043_c"
                  initialConcentration="0"
                  name="3-oxooctanol"
                  boundaryCondition="true"
                  compartment="C_c"/>
         <species id="es_044_c"
                  initialConcentration="0"
                  name="3-oxooctanoic acid"
                  boundaryCondition="true"
                  compartment="C_c"/>
         <species id="es_045_c"
                  initialConcentration="0"
                  name="1,3-decane-Diol"
                  boundaryCondition="true"
                  compartment="C_c"/>
         <species id="es_046_c"
                  initialConcentration="0"
                  name="hydroxydecanoic acid"
                  boundaryCondition="true"
                  compartment="C_c"/>
         <species id="es_047_c"
                  initialConcentration="0"
                  name="trans-dec-2-enol"
                  boundaryCondition="true"
                  compartment="C_c"/>
         <species id="es_048_c"
                  initialConcentration="0"
                  name="trans-2-decanoic acid"
                  boundaryCondition="true"
                  compartment="C_c"/>
         <species id="es_049_c"
                  initialConcentration="0"
                  name="decanol"
                  boundaryCondition="true"
                  compartment="C_c"/>
         <species id="es_050_c"
                  initialConcentration="0"
                  name="decanoic acid"
                  boundaryCondition="true"
                  compartment="C_c"/>
         <species id="es_051_c"
                  initialConcentration="0"
                  name="3-oxodecanol"
                  boundaryCondition="true"
                  compartment="C_c"/>
         <species id="es_052_c"
                  initialConcentration="0"
                  name="3-oxodecanoic acid"
                  boundaryCondition="true"
                  compartment="C_c"/>
         <species id="es_053_c"
                  initialConcentration="0"
                  name="1,3-dodecane-Diol"
                  boundaryCondition="true"
                  compartment="C_c"/>
         <species id="es_054_c"
                  initialConcentration="0"
                  name="hydroxydodecanoic acid"
                  boundaryCondition="true"
                  compartment="C_c"/>
         <species id="es_055_c"
                  initialConcentration="0"
                  name="trans-dodec-2-enoyl-CoA"
                  compartment="C_c"/>
         <species id="es_056_c"
                  initialConcentration="0"
                  name="trans-dodec-2-enol"
                  boundaryCondition="true"
                  compartment="C_c"/>
         <species id="es_057_c"
                  initialConcentration="0"
                  name="trans-2-dodecanoic acid"
                  boundaryCondition="true"
                  compartment="C_c"/>
         <species id="es_058_c"
                  initialConcentration="0"
                  name="dodecanol"
                  boundaryCondition="true"
                  compartment="C_c"/>
         <species id="es_059_c"
                  initialConcentration="0"
                  name="dodecanoic acid"
                  boundaryCondition="true"
                  compartment="C_c"/>
         <species id="s_0367_c"
                  initialConcentration="0"
                  name="acetoacetyl-CoA "
                  compartment="C_c"/>
         <species id="s_0602_c"
                  initialConcentration="0"
                  name="decanoyl-CoA"
                  compartment="C_c"/>
         <species id="s_1073_c"
                  initialConcentration="0"
                  name="lauryl-CoA"
                  compartment="C_c"/>
      </listOfSpecies>
      <listOfReactions>
         <reaction id="R_ACALD" name="acetaldehyde dehydrogenase (acetylating)">
            <notes>
               <body xmlns="http://www.w3.org/1999/xhtml">
                  <p>GENE_ASSOCIATION: (b0351 or b1241)</p>
                  <p>SUBSYSTEM: Pyruvate Metabolism</p>
               </body>
            </notes>
            <listOfReactants>
               <speciesReference species="M_acald_c"/>
               <speciesReference species="M_coa_c"/>
               <speciesReference species="M_nad_c"/>
            </listOfReactants>
            <listOfProducts>
               <speciesReference species="M_accoa_c"/>
               <speciesReference species="M_h_c"/>
               <speciesReference species="M_nadh_c"/>
            </listOfProducts>
            <kineticLaw>
               <math xmlns="http://www.w3.org/1998/Math/MathML">
                  <ci> FLUX_VALUE </ci>
               </math>
               <listOfParameters>
                  <parameter id="LOWER_BOUND" value="-INF" units="flux_unit"/>
                  <parameter id="UPPER_BOUND" value="INF" units="flux_unit"/>
                  <parameter id="OBJECTIVE_COEFFICIENT" value="0" units="dimensionless"/>
               </listOfParameters>
            </kineticLaw>
         </reaction>
         <reaction id="R_ACALDt" name="acetaldehyde reversible transport">
            <notes>
               <body xmlns="http://www.w3.org/1999/xhtml">
                  <p>GENE_ASSOCIATION: s0001</p>
                  <p>SUBSYSTEM: Transport, Extracellular</p>
               </body>
            </notes>
            <listOfReactants>
               <speciesReference species="M_acald_e"/>
            </listOfReactants>
            <listOfProducts>
               <speciesReference species="M_acald_c"/>
            </listOfProducts>
            <kineticLaw>
               <math xmlns="http://www.w3.org/1998/Math/MathML">
                  <ci> FLUX_VALUE </ci>
               </math>
               <listOfParameters>
                  <parameter id="LOWER_BOUND" value="-INF" units="flux_unit"/>
                  <parameter id="UPPER_BOUND" value="INF" units="flux_unit"/>
                  <parameter id="OBJECTIVE_COEFFICIENT" value="0" units="dimensionless"/>
               </listOfParameters>
            </kineticLaw>
         </reaction>
         <reaction id="R_ACKr" name="acetate kinase">
            <notes>
               <body xmlns="http://www.w3.org/1999/xhtml">
                  <p>GENE_ASSOCIATION: (b3115 or b2296 or b1849)</p>
                  <p>SUBSYSTEM: Pyruvate Metabolism</p>
               </body>
            </notes>
            <listOfReactants>
               <speciesReference species="M_ac_c"/>
               <speciesReference species="M_atp_c"/>
            </listOfReactants>
            <listOfProducts>
               <speciesReference species="M_actp_c"/>
               <speciesReference species="M_adp_c"/>
            </listOfProducts>
            <kineticLaw>
               <math xmlns="http://www.w3.org/1998/Math/MathML">
                  <ci> FLUX_VALUE </ci>
               </math>
               <listOfParameters>
                  <parameter id="LOWER_BOUND" value="-INF" units="flux_unit"/>
                  <parameter id="UPPER_BOUND" value="INF" units="flux_unit"/>
                  <parameter id="OBJECTIVE_COEFFICIENT" value="0" units="dimensionless"/>
               </listOfParameters>
            </kineticLaw>
         </reaction>
         <reaction id="R_ACONTa" name="aconitase (half-reaction A, Citrate hydro-lyase)">
            <notes>
               <body xmlns="http://www.w3.org/1999/xhtml">
                  <p>GENE_ASSOCIATION: (b0118 or b1276)</p>
                  <p>SUBSYSTEM: Citric Acid Cycle</p>
               </body>
            </notes>
            <listOfReactants>
               <speciesReference species="M_cit_c"/>
            </listOfReactants>
            <listOfProducts>
               <speciesReference species="M_acon_C_c"/>
               <speciesReference species="M_h2o_c"/>
            </listOfProducts>
            <kineticLaw>
               <math xmlns="http://www.w3.org/1998/Math/MathML">
                  <ci> FLUX_VALUE </ci>
               </math>
               <listOfParameters>
                  <parameter id="LOWER_BOUND" value="-INF" units="flux_unit"/>
                  <parameter id="UPPER_BOUND" value="INF" units="flux_unit"/>
                  <parameter id="OBJECTIVE_COEFFICIENT" value="0" units="dimensionless"/>
               </listOfParameters>
            </kineticLaw>
         </reaction>
         <reaction id="R_ACONTb"
                   name="aconitase (half-reaction B, Isocitrate hydro-lyase)">
            <notes>
               <body xmlns="http://www.w3.org/1999/xhtml">
                  <p>GENE_ASSOCIATION: (b0118 or b1276)</p>
                  <p>SUBSYSTEM: Citric Acid Cycle</p>
               </body>
            </notes>
            <listOfReactants>
               <speciesReference species="M_acon_C_c"/>
               <speciesReference species="M_h2o_c"/>
            </listOfReactants>
            <listOfProducts>
               <speciesReference species="M_icit_c"/>
            </listOfProducts>
            <kineticLaw>
               <math xmlns="http://www.w3.org/1998/Math/MathML">
                  <ci> FLUX_VALUE </ci>
               </math>
               <listOfParameters>
                  <parameter id="LOWER_BOUND" value="-INF" units="flux_unit"/>
                  <parameter id="UPPER_BOUND" value="INF" units="flux_unit"/>
                  <parameter id="OBJECTIVE_COEFFICIENT" value="0" units="dimensionless"/>
               </listOfParameters>
            </kineticLaw>
         </reaction>
         <reaction id="R_ACt2r" name="acetate reversible transport via proton symport">
            <notes>
               <body xmlns="http://www.w3.org/1999/xhtml">
                  <p>GENE_ASSOCIATION: </p>
                  <p>SUBSYSTEM: Transport, Extracellular</p>
               </body>
            </notes>
            <listOfReactants>
               <speciesReference species="M_ac_e"/>
               <speciesReference species="M_h_e"/>
            </listOfReactants>
            <listOfProducts>
               <speciesReference species="M_ac_c"/>
               <speciesReference species="M_h_c"/>
            </listOfProducts>
            <kineticLaw>
               <math xmlns="http://www.w3.org/1998/Math/MathML">
                  <ci> FLUX_VALUE </ci>
               </math>
               <listOfParameters>
                  <parameter id="LOWER_BOUND" value="-INF" units="flux_unit"/>
                  <parameter id="UPPER_BOUND" value="INF" units="flux_unit"/>
                  <parameter id="OBJECTIVE_COEFFICIENT" value="0" units="dimensionless"/>
               </listOfParameters>
            </kineticLaw>
         </reaction>
         <reaction id="R_ADK1" name="adenylate kinase">
            <notes>
               <body xmlns="http://www.w3.org/1999/xhtml">
                  <p>GENE_ASSOCIATION: b0474</p>
                  <p>SUBSYSTEM: Oxidative Phosphorylation</p>
               </body>
            </notes>
            <listOfReactants>
               <speciesReference species="M_amp_c"/>
               <speciesReference species="M_atp_c"/>
            </listOfReactants>
            <listOfProducts>
               <speciesReference species="M_adp_c" stoichiometry="2"/>
            </listOfProducts>
            <kineticLaw>
               <math xmlns="http://www.w3.org/1998/Math/MathML">
                  <ci> FLUX_VALUE </ci>
               </math>
               <listOfParameters>
                  <parameter id="LOWER_BOUND" value="-INF" units="flux_unit"/>
                  <parameter id="UPPER_BOUND" value="INF" units="flux_unit"/>
                  <parameter id="OBJECTIVE_COEFFICIENT" value="0" units="dimensionless"/>
               </listOfParameters>
            </kineticLaw>
         </reaction>
         <reaction id="R_AKGDH" name="2-Oxoglutarate dehydrogenase" reversible="false">
            <notes>
               <body xmlns="http://www.w3.org/1999/xhtml">
                  <p>GENE_ASSOCIATION: (b0116  and  b0726  and  b0727)</p>
                  <p>SUBSYSTEM: Citric Acid Cycle</p>
               </body>
            </notes>
            <listOfReactants>
               <speciesReference species="M_akg_c"/>
               <speciesReference species="M_coa_c"/>
               <speciesReference species="M_nad_c"/>
            </listOfReactants>
            <listOfProducts>
               <speciesReference species="M_co2_c"/>
               <speciesReference species="M_nadh_c"/>
               <speciesReference species="M_succoa_c"/>
            </listOfProducts>
            <kineticLaw>
               <math xmlns="http://www.w3.org/1998/Math/MathML">
                  <ci> FLUX_VALUE </ci>
               </math>
               <listOfParameters>
                  <parameter id="LOWER_BOUND" value="0" units="flux_unit"/>
                  <parameter id="UPPER_BOUND" value="INF" units="flux_unit"/>
                  <parameter id="OBJECTIVE_COEFFICIENT" value="0" units="dimensionless"/>
               </listOfParameters>
            </kineticLaw>
         </reaction>
         <reaction id="R_AKGt2r" name="2-oxoglutarate reversible transport via symport">
            <notes>
               <body xmlns="http://www.w3.org/1999/xhtml">
                  <p>GENE_ASSOCIATION: b2587</p>
                  <p>SUBSYSTEM: Transport, Extracellular</p>
               </body>
            </notes>
            <listOfReactants>
               <speciesReference species="M_akg_e"/>
               <speciesReference species="M_h_e"/>
            </listOfReactants>
            <listOfProducts>
               <speciesReference species="M_akg_c"/>
               <speciesReference species="M_h_c"/>
            </listOfProducts>
            <kineticLaw>
               <math xmlns="http://www.w3.org/1998/Math/MathML">
                  <ci> FLUX_VALUE </ci>
               </math>
               <listOfParameters>
                  <parameter id="LOWER_BOUND" value="-INF" units="flux_unit"/>
                  <parameter id="UPPER_BOUND" value="INF" units="flux_unit"/>
                  <parameter id="OBJECTIVE_COEFFICIENT" value="0" units="dimensionless"/>
               </listOfParameters>
            </kineticLaw>
         </reaction>
         <reaction id="R_ALCD2x" name="alcohol dehydrogenase (ethanol)">
            <notes>
               <body xmlns="http://www.w3.org/1999/xhtml">
                  <p>GENE_ASSOCIATION: (b0356 or b1478 or b1241)</p>
                  <p>SUBSYSTEM: Pyruvate Metabolism</p>
               </body>
            </notes>
            <listOfReactants>
               <speciesReference species="M_etoh_c"/>
               <speciesReference species="M_nad_c"/>
            </listOfReactants>
            <listOfProducts>
               <speciesReference species="M_acald_c"/>
               <speciesReference species="M_h_c"/>
               <speciesReference species="M_nadh_c"/>
            </listOfProducts>
            <kineticLaw>
               <math xmlns="http://www.w3.org/1998/Math/MathML">
                  <ci> FLUX_VALUE </ci>
               </math>
               <listOfParameters>
                  <parameter id="LOWER_BOUND" value="-INF" units="flux_unit"/>
                  <parameter id="UPPER_BOUND" value="INF" units="flux_unit"/>
                  <parameter id="OBJECTIVE_COEFFICIENT" value="0" units="dimensionless"/>
               </listOfParameters>
            </kineticLaw>
         </reaction>
         <reaction id="R_ATPM" name="ATP maintenance requirement" reversible="false">
            <notes>
               <body xmlns="http://www.w3.org/1999/xhtml">
                  <p>GENE_ASSOCIATION: </p>
                  <p>SUBSYSTEM: Oxidative Phosphorylation</p>
               </body>
            </notes>
            <listOfReactants>
               <speciesReference species="M_atp_c"/>
               <speciesReference species="M_h2o_c"/>
            </listOfReactants>
            <listOfProducts>
               <speciesReference species="M_adp_c"/>
               <speciesReference species="M_h_c"/>
               <speciesReference species="M_pi_c"/>
            </listOfProducts>
            <kineticLaw>
               <math xmlns="http://www.w3.org/1998/Math/MathML">
                  <ci> FLUX_VALUE </ci>
               </math>
               <listOfParameters>
                  <parameter id="LOWER_BOUND" value="8.39" units="flux_unit"/>
                  <parameter id="UPPER_BOUND" value="1000" units="flux_unit"/>
                  <parameter id="OBJECTIVE_COEFFICIENT" value="0" units="dimensionless"/>
               </listOfParameters>
            </kineticLaw>
         </reaction>
         <reaction id="R_ATPS4r" name="ATP synthase (four protons for one ATP)">
            <notes>
               <body xmlns="http://www.w3.org/1999/xhtml">
                  <p>GENE_ASSOCIATION: (((b3736 and b3737 and b3738) and (b3731 and b3732 and b3733 and b3734 and b3735)) or ((b3736 and b3737 and b3738) and (b3731 and b3732 and b3733 and b3734 and b3735) and b3739))</p>
                  <p>SUBSYSTEM: Oxidative Phosphorylation</p>
               </body>
            </notes>
            <listOfReactants>
               <speciesReference species="M_adp_c"/>
               <speciesReference species="M_h_e" stoichiometry="4"/>
               <speciesReference species="M_pi_c"/>
            </listOfReactants>
            <listOfProducts>
               <speciesReference species="M_atp_c"/>
               <speciesReference species="M_h2o_c"/>
               <speciesReference species="M_h_c" stoichiometry="3"/>
            </listOfProducts>
            <kineticLaw>
               <math xmlns="http://www.w3.org/1998/Math/MathML">
                  <ci> FLUX_VALUE </ci>
               </math>
               <listOfParameters>
                  <parameter id="LOWER_BOUND" value="-INF" units="flux_unit"/>
                  <parameter id="UPPER_BOUND" value="INF" units="flux_unit"/>
                  <parameter id="OBJECTIVE_COEFFICIENT" value="0" units="dimensionless"/>
               </listOfParameters>
            </kineticLaw>
         </reaction>
         <reaction id="R_Biomass_Ecoli_core_w_GAM"
                   name="Biomass Objective Function with GAM"
                   reversible="false">
            <notes>
               <body xmlns="http://www.w3.org/1999/xhtml">
                  <p>GENE_ASSOCIATION: </p>
                  <p>SUBSYSTEM: </p>
               </body>
            </notes>
            <listOfReactants>
               <speciesReference species="M_3pg_c" stoichiometry="1.496"/>
               <speciesReference species="M_accoa_c" stoichiometry="3.7478"/>
               <speciesReference species="M_atp_c" stoichiometry="59.81"/>
               <speciesReference species="M_e4p_c" stoichiometry="0.361"/>
               <speciesReference species="M_f6p_c" stoichiometry="0.0709"/>
               <speciesReference species="M_g3p_c" stoichiometry="0.129"/>
               <speciesReference species="M_g6p_c" stoichiometry="0.205"/>
               <speciesReference species="M_gln_L_c" stoichiometry="0.2557"/>
               <speciesReference species="M_glu_L_c" stoichiometry="4.9414"/>
               <speciesReference species="M_h2o_c" stoichiometry="59.81"/>
               <speciesReference species="M_nad_c" stoichiometry="3.547"/>
               <speciesReference species="M_nadph_c" stoichiometry="13.0279"/>
               <speciesReference species="M_oaa_c" stoichiometry="1.7867"/>
               <speciesReference species="M_pep_c" stoichiometry="0.5191"/>
               <speciesReference species="M_pyr_c" stoichiometry="2.8328"/>
               <speciesReference species="M_r5p_c" stoichiometry="0.8977"/>
            </listOfReactants>
            <listOfProducts>
               <speciesReference species="M_adp_c" stoichiometry="59.81"/>
               <speciesReference species="M_akg_c" stoichiometry="4.1182"/>
               <speciesReference species="M_coa_c" stoichiometry="3.7478"/>
               <speciesReference species="M_h_c" stoichiometry="59.81"/>
               <speciesReference species="M_nadh_c" stoichiometry="3.547"/>
               <speciesReference species="M_nadp_c" stoichiometry="13.0279"/>
               <speciesReference species="M_pi_c" stoichiometry="59.81"/>
            </listOfProducts>
            <kineticLaw>
               <math xmlns="http://www.w3.org/1998/Math/MathML">
                  <ci> FLUX_VALUE </ci>
               </math>
               <listOfParameters>
                  <parameter id="LOWER_BOUND" value="0" units="flux_unit"/>
                  <parameter id="UPPER_BOUND" value="INF" units="flux_unit"/>
                  <parameter id="OBJECTIVE_COEFFICIENT" value="1"/>
               </listOfParameters>
            </kineticLaw>
         </reaction>
         <reaction id="R_CO2t" name="CO2 transporter via diffusion">
            <notes>
               <body xmlns="http://www.w3.org/1999/xhtml">
                  <p>GENE_ASSOCIATION: s0001</p>
                  <p>SUBSYSTEM: Transport, Extracellular</p>
               </body>
            </notes>
            <listOfReactants>
               <speciesReference species="M_co2_e"/>
            </listOfReactants>
            <listOfProducts>
               <speciesReference species="M_co2_c"/>
            </listOfProducts>
            <kineticLaw>
               <math xmlns="http://www.w3.org/1998/Math/MathML">
                  <ci> FLUX_VALUE </ci>
               </math>
               <listOfParameters>
                  <parameter id="LOWER_BOUND" value="-INF" units="flux_unit"/>
                  <parameter id="UPPER_BOUND" value="INF" units="flux_unit"/>
                  <parameter id="OBJECTIVE_COEFFICIENT" value="0" units="dimensionless"/>
               </listOfParameters>
            </kineticLaw>
         </reaction>
         <reaction id="R_CS" name="citrate synthase" reversible="false">
            <notes>
               <body xmlns="http://www.w3.org/1999/xhtml">
                  <p>GENE_ASSOCIATION: b0720</p>
                  <p>SUBSYSTEM: Citric Acid Cycle</p>
               </body>
            </notes>
            <listOfReactants>
               <speciesReference species="M_accoa_c"/>
               <speciesReference species="M_h2o_c"/>
               <speciesReference species="M_oaa_c"/>
            </listOfReactants>
            <listOfProducts>
               <speciesReference species="M_cit_c"/>
               <speciesReference species="M_coa_c"/>
               <speciesReference species="M_h_c"/>
            </listOfProducts>
            <kineticLaw>
               <math xmlns="http://www.w3.org/1998/Math/MathML">
                  <ci> FLUX_VALUE </ci>
               </math>
               <listOfParameters>
                  <parameter id="LOWER_BOUND" value="0" units="flux_unit"/>
                  <parameter id="UPPER_BOUND" value="INF" units="flux_unit"/>
                  <parameter id="OBJECTIVE_COEFFICIENT" value="0" units="dimensionless"/>
               </listOfParameters>
            </kineticLaw>
         </reaction>
         <reaction id="R_CYTBD"
                   name="cytochrome oxidase bd (ubiquinol-8: 2 protons)"
                   reversible="false">
            <notes>
               <body xmlns="http://www.w3.org/1999/xhtml">
                  <p>GENE_ASSOCIATION: ((b0978 and b0979) or (b0733 and b0734))</p>
                  <p>SUBSYSTEM: Oxidative Phosphorylation</p>
               </body>
            </notes>
            <listOfReactants>
               <speciesReference species="M_h_c" stoichiometry="2"/>
               <speciesReference species="M_o2_c" stoichiometry="0.5"/>
               <speciesReference species="M_q8h2_c"/>
            </listOfReactants>
            <listOfProducts>
               <speciesReference species="M_h2o_c"/>
               <speciesReference species="M_h_e" stoichiometry="2"/>
               <speciesReference species="M_q8_c"/>
            </listOfProducts>
            <kineticLaw>
               <math xmlns="http://www.w3.org/1998/Math/MathML">
                  <ci> FLUX_VALUE </ci>
               </math>
               <listOfParameters>
                  <parameter id="LOWER_BOUND" value="0" units="flux_unit"/>
                  <parameter id="UPPER_BOUND" value="INF" units="flux_unit"/>
                  <parameter id="OBJECTIVE_COEFFICIENT" value="0" units="dimensionless"/>
               </listOfParameters>
            </kineticLaw>
         </reaction>
         <reaction id="R_D_LACt2" name="D-lactate transport via proton symport">
            <notes>
               <body xmlns="http://www.w3.org/1999/xhtml">
                  <p>GENE_ASSOCIATION: (b2975 or b3603)</p>
                  <p>SUBSYSTEM: Transport, Extracellular</p>
               </body>
            </notes>
            <listOfReactants>
               <speciesReference species="M_h_e"/>
               <speciesReference species="M_lac_D_e"/>
            </listOfReactants>
            <listOfProducts>
               <speciesReference species="M_h_c"/>
               <speciesReference species="M_lac_D_c"/>
            </listOfProducts>
            <kineticLaw>
               <math xmlns="http://www.w3.org/1998/Math/MathML">
                  <ci> FLUX_VALUE </ci>
               </math>
               <listOfParameters>
                  <parameter id="LOWER_BOUND" value="-INF" units="flux_unit"/>
                  <parameter id="UPPER_BOUND" value="INF" units="flux_unit"/>
                  <parameter id="OBJECTIVE_COEFFICIENT" value="0" units="dimensionless"/>
               </listOfParameters>
            </kineticLaw>
         </reaction>
         <reaction id="R_ENO" name="enolase">
            <notes>
               <body xmlns="http://www.w3.org/1999/xhtml">
                  <p>GENE_ASSOCIATION: b2779</p>
                  <p>SUBSYSTEM: Glycolysis/Gluconeogenesis</p>
               </body>
            </notes>
            <listOfReactants>
               <speciesReference species="M_2pg_c"/>
            </listOfReactants>
            <listOfProducts>
               <speciesReference species="M_h2o_c"/>
               <speciesReference species="M_pep_c"/>
            </listOfProducts>
            <kineticLaw>
               <math xmlns="http://www.w3.org/1998/Math/MathML">
                  <ci> FLUX_VALUE </ci>
               </math>
               <listOfParameters>
                  <parameter id="LOWER_BOUND" value="-INF" units="flux_unit"/>
                  <parameter id="UPPER_BOUND" value="INF" units="flux_unit"/>
                  <parameter id="OBJECTIVE_COEFFICIENT" value="0" units="dimensionless"/>
               </listOfParameters>
            </kineticLaw>
         </reaction>
         <reaction id="R_ETOHt2r" name="ethanol reversible transport via proton symport">
            <notes>
               <body xmlns="http://www.w3.org/1999/xhtml">
                  <p>GENE_ASSOCIATION: </p>
                  <p>SUBSYSTEM: Transport, Extracellular</p>
               </body>
            </notes>
            <listOfReactants>
               <speciesReference species="M_etoh_e"/>
               <speciesReference species="M_h_e"/>
            </listOfReactants>
            <listOfProducts>
               <speciesReference species="M_etoh_c"/>
               <speciesReference species="M_h_c"/>
            </listOfProducts>
            <kineticLaw>
               <math xmlns="http://www.w3.org/1998/Math/MathML">
                  <ci> FLUX_VALUE </ci>
               </math>
               <listOfParameters>
                  <parameter id="LOWER_BOUND" value="-INF" units="flux_unit"/>
                  <parameter id="UPPER_BOUND" value="INF" units="flux_unit"/>
                  <parameter id="OBJECTIVE_COEFFICIENT" value="0" units="dimensionless"/>
               </listOfParameters>
            </kineticLaw>
         </reaction>
         <reaction id="R_EX_ac_e" name="Acetate exchange">
            <notes>
               <body xmlns="http://www.w3.org/1999/xhtml">
                  <p>GENE_ASSOCIATION: </p>
                  <p>SUBSYSTEM: Exchange</p>
               </body>
            </notes>
            <listOfReactants>
               <speciesReference species="M_ac_e"/>
            </listOfReactants>
            <listOfProducts>
               <speciesReference species="M_ac_b"/>
            </listOfProducts>
            <kineticLaw>
               <math xmlns="http://www.w3.org/1998/Math/MathML">
                  <ci> FLUX_VALUE </ci>
               </math>
               <listOfParameters>
                  <parameter id="LOWER_BOUND" value="0" units="flux_unit"/>
                  <parameter id="UPPER_BOUND" value="INF" units="flux_unit"/>
                  <parameter id="OBJECTIVE_COEFFICIENT" value="0" units="dimensionless"/>
               </listOfParameters>
            </kineticLaw>
         </reaction>
         <reaction id="R_EX_acald_e" name="Acetaldehyde exchange">
            <notes>
               <body xmlns="http://www.w3.org/1999/xhtml">
                  <p>GENE_ASSOCIATION: </p>
                  <p>SUBSYSTEM: Exchange</p>
               </body>
            </notes>
            <listOfReactants>
               <speciesReference species="M_acald_e"/>
            </listOfReactants>
            <listOfProducts>
               <speciesReference species="M_acald_b"/>
            </listOfProducts>
            <kineticLaw>
               <math xmlns="http://www.w3.org/1998/Math/MathML">
                  <ci> FLUX_VALUE </ci>
               </math>
               <listOfParameters>
                  <parameter id="LOWER_BOUND" value="0" units="flux_unit"/>
                  <parameter id="UPPER_BOUND" value="INF" units="flux_unit"/>
                  <parameter id="OBJECTIVE_COEFFICIENT" value="0" units="dimensionless"/>
               </listOfParameters>
            </kineticLaw>
         </reaction>
         <reaction id="R_EX_akg_e" name="2-Oxoglutarate exchange">
            <notes>
               <body xmlns="http://www.w3.org/1999/xhtml">
                  <p>GENE_ASSOCIATION: </p>
                  <p>SUBSYSTEM: Exchange</p>
               </body>
            </notes>
            <listOfReactants>
               <speciesReference species="M_akg_e"/>
            </listOfReactants>
            <listOfProducts>
               <speciesReference species="M_akg_b"/>
            </listOfProducts>
            <kineticLaw>
               <math xmlns="http://www.w3.org/1998/Math/MathML">
                  <ci> FLUX_VALUE </ci>
               </math>
               <listOfParameters>
                  <parameter id="LOWER_BOUND" value="0" units="flux_unit"/>
                  <parameter id="UPPER_BOUND" value="INF" units="flux_unit"/>
                  <parameter id="OBJECTIVE_COEFFICIENT" value="0" units="dimensionless"/>
               </listOfParameters>
            </kineticLaw>
         </reaction>
         <reaction id="R_EX_co2_e" name="CO2 exchange">
            <notes>
               <body xmlns="http://www.w3.org/1999/xhtml">
                  <p>GENE_ASSOCIATION: </p>
                  <p>SUBSYSTEM: Exchange</p>
               </body>
            </notes>
            <listOfReactants>
               <speciesReference species="M_co2_e"/>
            </listOfReactants>
            <listOfProducts>
               <speciesReference species="M_co2_b"/>
            </listOfProducts>
            <kineticLaw>
               <math xmlns="http://www.w3.org/1998/Math/MathML">
                  <ci> FLUX_VALUE </ci>
               </math>
               <listOfParameters>
                  <parameter id="LOWER_BOUND" value="-INF" units="flux_unit"/>
                  <parameter id="UPPER_BOUND" value="INF" units="flux_unit"/>
                  <parameter id="OBJECTIVE_COEFFICIENT" value="0" units="dimensionless"/>
               </listOfParameters>
            </kineticLaw>
         </reaction>
         <reaction id="R_EX_etoh_e" name="Ethanol exchange">
            <notes>
               <body xmlns="http://www.w3.org/1999/xhtml">
                  <p>GENE_ASSOCIATION: </p>
                  <p>SUBSYSTEM: Exchange</p>
               </body>
            </notes>
            <listOfReactants>
               <speciesReference species="M_etoh_e"/>
            </listOfReactants>
            <listOfProducts>
               <speciesReference species="M_etoh_b"/>
            </listOfProducts>
            <kineticLaw>
               <math xmlns="http://www.w3.org/1998/Math/MathML">
                  <ci> FLUX_VALUE </ci>
               </math>
               <listOfParameters>
                  <parameter id="LOWER_BOUND" value="0" units="flux_unit"/>
                  <parameter id="UPPER_BOUND" value="INF" units="flux_unit"/>
                  <parameter id="OBJECTIVE_COEFFICIENT" value="0" units="dimensionless"/>
               </listOfParameters>
            </kineticLaw>
         </reaction>
         <reaction id="R_EX_for_e" name="Formate exchange">
            <notes>
               <body xmlns="http://www.w3.org/1999/xhtml">
                  <p>GENE_ASSOCIATION: </p>
                  <p>SUBSYSTEM: Exchange</p>
               </body>
            </notes>
            <listOfReactants>
               <speciesReference species="M_for_e"/>
            </listOfReactants>
            <listOfProducts>
               <speciesReference species="M_for_b"/>
            </listOfProducts>
            <kineticLaw>
               <math xmlns="http://www.w3.org/1998/Math/MathML">
                  <ci> FLUX_VALUE </ci>
               </math>
               <listOfParameters>
                  <parameter id="LOWER_BOUND" value="0" units="flux_unit"/>
                  <parameter id="UPPER_BOUND" value="INF" units="flux_unit"/>
                  <parameter id="OBJECTIVE_COEFFICIENT" value="0" units="dimensionless"/>
               </listOfParameters>
            </kineticLaw>
         </reaction>
         <reaction id="R_EX_fru_e" name="D-Fructose exchange">
            <notes>
               <body xmlns="http://www.w3.org/1999/xhtml">
                  <p>GENE_ASSOCIATION: </p>
                  <p>SUBSYSTEM: Exchange</p>
               </body>
            </notes>
            <listOfReactants>
               <speciesReference species="M_fru_e"/>
            </listOfReactants>
            <listOfProducts>
               <speciesReference species="M_fru_b"/>
            </listOfProducts>
            <kineticLaw>
               <math xmlns="http://www.w3.org/1998/Math/MathML">
                  <ci> FLUX_VALUE </ci>
               </math>
               <listOfParameters>
                  <parameter id="LOWER_BOUND" value="0" units="flux_unit"/>
                  <parameter id="UPPER_BOUND" value="INF" units="flux_unit"/>
                  <parameter id="OBJECTIVE_COEFFICIENT" value="0" units="dimensionless"/>
               </listOfParameters>
            </kineticLaw>
         </reaction>
         <reaction id="R_EX_fum_e" name="Fumarate exchange">
            <notes>
               <body xmlns="http://www.w3.org/1999/xhtml">
                  <p>GENE_ASSOCIATION: </p>
                  <p>SUBSYSTEM: Exchange</p>
               </body>
            </notes>
            <listOfReactants>
               <speciesReference species="M_fum_e"/>
            </listOfReactants>
            <listOfProducts>
               <speciesReference species="M_fum_b"/>
            </listOfProducts>
            <kineticLaw>
               <math xmlns="http://www.w3.org/1998/Math/MathML">
                  <ci> FLUX_VALUE </ci>
               </math>
               <listOfParameters>
                  <parameter id="LOWER_BOUND" value="0" units="flux_unit"/>
                  <parameter id="UPPER_BOUND" value="INF" units="flux_unit"/>
                  <parameter id="OBJECTIVE_COEFFICIENT" value="0" units="dimensionless"/>
               </listOfParameters>
            </kineticLaw>
         </reaction>
         <reaction id="R_EX_glc_e" name="D-Glucose exchange">
            <notes>
               <body xmlns="http://www.w3.org/1999/xhtml">
                  <p>GENE_ASSOCIATION: </p>
                  <p>SUBSYSTEM: Exchange</p>
               </body>
            </notes>
            <listOfReactants>
               <speciesReference species="M_glc_D_e"/>
            </listOfReactants>
            <listOfProducts>
               <speciesReference species="M_glc_D_b"/>
            </listOfProducts>
            <kineticLaw>
               <math xmlns="http://www.w3.org/1998/Math/MathML">
                  <ci> FLUX_VALUE </ci>
               </math>
               <listOfParameters>
                  <parameter id="LOWER_BOUND" value="-10" units="flux_unit"/>
                  <parameter id="UPPER_BOUND" value="INF" units="flux_unit"/>
                  <parameter id="OBJECTIVE_COEFFICIENT" value="0" units="dimensionless"/>
               </listOfParameters>
            </kineticLaw>
         </reaction>
         <reaction id="R_EX_gln_L_e" name="L-Glutamine exchange">
            <notes>
               <body xmlns="http://www.w3.org/1999/xhtml">
                  <p>GENE_ASSOCIATION: </p>
                  <p>SUBSYSTEM: Exchange</p>
               </body>
            </notes>
            <listOfReactants>
               <speciesReference species="M_gln_L_e"/>
            </listOfReactants>
            <listOfProducts>
               <speciesReference species="M_gln_L_b"/>
            </listOfProducts>
            <kineticLaw>
               <math xmlns="http://www.w3.org/1998/Math/MathML">
                  <ci> FLUX_VALUE </ci>
               </math>
               <listOfParameters>
                  <parameter id="LOWER_BOUND" value="0" units="flux_unit"/>
                  <parameter id="UPPER_BOUND" value="INF" units="flux_unit"/>
                  <parameter id="OBJECTIVE_COEFFICIENT" value="0" units="dimensionless"/>
               </listOfParameters>
            </kineticLaw>
         </reaction>
         <reaction id="R_EX_glu_L_e" name="L-Glutamate exchange">
            <notes>
               <body xmlns="http://www.w3.org/1999/xhtml">
                  <p>GENE_ASSOCIATION: </p>
                  <p>SUBSYSTEM: Exchange</p>
               </body>
            </notes>
            <listOfReactants>
               <speciesReference species="M_glu_L_e"/>
            </listOfReactants>
            <listOfProducts>
               <speciesReference species="M_glu_L_b"/>
            </listOfProducts>
            <kineticLaw>
               <math xmlns="http://www.w3.org/1998/Math/MathML">
                  <ci> FLUX_VALUE </ci>
               </math>
               <listOfParameters>
                  <parameter id="LOWER_BOUND" value="0" units="flux_unit"/>
                  <parameter id="UPPER_BOUND" value="INF" units="flux_unit"/>
                  <parameter id="OBJECTIVE_COEFFICIENT" value="0" units="dimensionless"/>
               </listOfParameters>
            </kineticLaw>
         </reaction>
         <reaction id="R_EX_h_e" name="H+ exchange">
            <notes>
               <body xmlns="http://www.w3.org/1999/xhtml">
                  <p>GENE_ASSOCIATION: </p>
                  <p>SUBSYSTEM: Exchange</p>
               </body>
            </notes>
            <listOfReactants>
               <speciesReference species="M_h_e"/>
            </listOfReactants>
            <listOfProducts>
               <speciesReference species="M_h2o_b"/>
            </listOfProducts>
            <kineticLaw>
               <math xmlns="http://www.w3.org/1998/Math/MathML">
                  <ci> FLUX_VALUE </ci>
               </math>
               <listOfParameters>
                  <parameter id="LOWER_BOUND" value="-INF" units="flux_unit"/>
                  <parameter id="UPPER_BOUND" value="INF" units="flux_unit"/>
                  <parameter id="OBJECTIVE_COEFFICIENT" value="0" units="dimensionless"/>
               </listOfParameters>
            </kineticLaw>
         </reaction>
         <reaction id="R_EX_h2o_e" name="H2O exchange">
            <notes>
               <body xmlns="http://www.w3.org/1999/xhtml">
                  <p>GENE_ASSOCIATION: </p>
                  <p>SUBSYSTEM: Exchange</p>
               </body>
            </notes>
            <listOfReactants>
               <speciesReference species="M_h2o_e"/>
            </listOfReactants>
            <listOfProducts>
               <speciesReference species="M_h_b"/>
            </listOfProducts>
            <kineticLaw>
               <math xmlns="http://www.w3.org/1998/Math/MathML">
                  <ci> FLUX_VALUE </ci>
               </math>
               <listOfParameters>
                  <parameter id="LOWER_BOUND" value="-INF" units="flux_unit"/>
                  <parameter id="UPPER_BOUND" value="INF" units="flux_unit"/>
                  <parameter id="OBJECTIVE_COEFFICIENT" value="0" units="dimensionless"/>
               </listOfParameters>
            </kineticLaw>
         </reaction>
         <reaction id="R_EX_lac_D_e" name="D-Lactate exchange">
            <notes>
               <body xmlns="http://www.w3.org/1999/xhtml">
                  <p>GENE_ASSOCIATION: </p>
                  <p>SUBSYSTEM: Exchange</p>
               </body>
            </notes>
            <listOfReactants>
               <speciesReference species="M_lac_D_e"/>
            </listOfReactants>
            <listOfProducts>
               <speciesReference species="M_lac_D_b"/>
            </listOfProducts>
            <kineticLaw>
               <math xmlns="http://www.w3.org/1998/Math/MathML">
                  <ci> FLUX_VALUE </ci>
               </math>
               <listOfParameters>
                  <parameter id="LOWER_BOUND" value="0" units="flux_unit"/>
                  <parameter id="UPPER_BOUND" value="INF" units="flux_unit"/>
                  <parameter id="OBJECTIVE_COEFFICIENT" value="0" units="dimensionless"/>
               </listOfParameters>
            </kineticLaw>
         </reaction>
         <reaction id="R_EX_mal_L_e" name="L-Malate exchange">
            <notes>
               <body xmlns="http://www.w3.org/1999/xhtml">
                  <p>GENE_ASSOCIATION: </p>
                  <p>SUBSYSTEM: Exchange</p>
               </body>
            </notes>
            <listOfReactants>
               <speciesReference species="M_mal_L_e"/>
            </listOfReactants>
            <listOfProducts>
               <speciesReference species="M_mal_L_b"/>
            </listOfProducts>
            <kineticLaw>
               <math xmlns="http://www.w3.org/1998/Math/MathML">
                  <ci> FLUX_VALUE </ci>
               </math>
               <listOfParameters>
                  <parameter id="LOWER_BOUND" value="0" units="flux_unit"/>
                  <parameter id="UPPER_BOUND" value="INF" units="flux_unit"/>
                  <parameter id="OBJECTIVE_COEFFICIENT" value="0" units="dimensionless"/>
               </listOfParameters>
            </kineticLaw>
         </reaction>
         <reaction id="R_EX_nh4_e" name="Ammonium exchange">
            <notes>
               <body xmlns="http://www.w3.org/1999/xhtml">
                  <p>GENE_ASSOCIATION: </p>
                  <p>SUBSYSTEM: Exchange</p>
               </body>
            </notes>
            <listOfReactants>
               <speciesReference species="M_nh4_e"/>
            </listOfReactants>
            <listOfProducts>
               <speciesReference species="M_nh4_b"/>
            </listOfProducts>
            <kineticLaw>
               <math xmlns="http://www.w3.org/1998/Math/MathML">
                  <ci> FLUX_VALUE </ci>
               </math>
               <listOfParameters>
                  <parameter id="LOWER_BOUND" value="-INF" units="flux_unit"/>
                  <parameter id="UPPER_BOUND" value="INF" units="flux_unit"/>
                  <parameter id="OBJECTIVE_COEFFICIENT" value="0" units="dimensionless"/>
               </listOfParameters>
            </kineticLaw>
         </reaction>
         <reaction id="R_EX_o2_e" name="O2 exchange">
            <notes>
               <body xmlns="http://www.w3.org/1999/xhtml">
                  <p>GENE_ASSOCIATION: </p>
                  <p>SUBSYSTEM: Exchange</p>
               </body>
            </notes>
            <listOfReactants>
               <speciesReference species="M_o2_e"/>
            </listOfReactants>
            <listOfProducts>
               <speciesReference species="M_o2_b"/>
            </listOfProducts>
            <kineticLaw>
               <math xmlns="http://www.w3.org/1998/Math/MathML">
                  <ci> FLUX_VALUE </ci>
               </math>
               <listOfParameters>
                  <parameter id="LOWER_BOUND" value="-INF" units="flux_unit"/>
                  <parameter id="UPPER_BOUND" value="INF" units="flux_unit"/>
                  <parameter id="OBJECTIVE_COEFFICIENT" value="0" units="dimensionless"/>
               </listOfParameters>
            </kineticLaw>
         </reaction>
         <reaction id="R_EX_pi_e" name="Phosphate exchange">
            <notes>
               <body xmlns="http://www.w3.org/1999/xhtml">
                  <p>GENE_ASSOCIATION: </p>
                  <p>SUBSYSTEM: Exchange</p>
               </body>
            </notes>
            <listOfReactants>
               <speciesReference species="M_pi_e"/>
            </listOfReactants>
            <listOfProducts>
               <speciesReference species="M_pi_b"/>
            </listOfProducts>
            <kineticLaw>
               <math xmlns="http://www.w3.org/1998/Math/MathML">
                  <ci> FLUX_VALUE </ci>
               </math>
               <listOfParameters>
                  <parameter id="LOWER_BOUND" value="-INF" units="flux_unit"/>
                  <parameter id="UPPER_BOUND" value="INF" units="flux_unit"/>
                  <parameter id="OBJECTIVE_COEFFICIENT" value="0" units="dimensionless"/>
               </listOfParameters>
            </kineticLaw>
         </reaction>
         <reaction id="R_EX_pyr_e" name="Pyruvate exchange">
            <notes>
               <body xmlns="http://www.w3.org/1999/xhtml">
                  <p>GENE_ASSOCIATION: </p>
                  <p>SUBSYSTEM: Exchange</p>
               </body>
            </notes>
            <listOfReactants>
               <speciesReference species="M_pyr_e"/>
            </listOfReactants>
            <listOfProducts>
               <speciesReference species="M_pyr_b"/>
            </listOfProducts>
            <kineticLaw>
               <math xmlns="http://www.w3.org/1998/Math/MathML">
                  <ci> FLUX_VALUE </ci>
               </math>
               <listOfParameters>
                  <parameter id="LOWER_BOUND" value="0" units="flux_unit"/>
                  <parameter id="UPPER_BOUND" value="INF" units="flux_unit"/>
                  <parameter id="OBJECTIVE_COEFFICIENT" value="0" units="dimensionless"/>
               </listOfParameters>
            </kineticLaw>
         </reaction>
         <reaction id="R_EX_succ_e" name="Succinate exchange">
            <notes>
               <body xmlns="http://www.w3.org/1999/xhtml">
                  <p>GENE_ASSOCIATION: </p>
                  <p>SUBSYSTEM: Exchange</p>
               </body>
            </notes>
            <listOfReactants>
               <speciesReference species="M_succ_e"/>
            </listOfReactants>
            <listOfProducts>
               <speciesReference species="M_succ_b"/>
            </listOfProducts>
            <kineticLaw>
               <math xmlns="http://www.w3.org/1998/Math/MathML">
                  <ci> FLUX_VALUE </ci>
               </math>
               <listOfParameters>
                  <parameter id="LOWER_BOUND" value="0" units="flux_unit"/>
                  <parameter id="UPPER_BOUND" value="INF" units="flux_unit"/>
                  <parameter id="OBJECTIVE_COEFFICIENT" value="0" units="dimensionless"/>
               </listOfParameters>
            </kineticLaw>
         </reaction>
         <reaction id="R_FBA" name="fructose-bisphosphate aldolase">
            <notes>
               <body xmlns="http://www.w3.org/1999/xhtml">
                  <p>GENE_ASSOCIATION: (b2097 or b1773 or b2925)</p>
                  <p>SUBSYSTEM: Glycolysis/Gluconeogenesis</p>
               </body>
            </notes>
            <listOfReactants>
               <speciesReference species="M_fdp_c"/>
            </listOfReactants>
            <listOfProducts>
               <speciesReference species="M_dhap_c"/>
               <speciesReference species="M_g3p_c"/>
            </listOfProducts>
            <kineticLaw>
               <math xmlns="http://www.w3.org/1998/Math/MathML">
                  <ci> FLUX_VALUE </ci>
               </math>
               <listOfParameters>
                  <parameter id="LOWER_BOUND" value="-INF" units="flux_unit"/>
                  <parameter id="UPPER_BOUND" value="INF" units="flux_unit"/>
                  <parameter id="OBJECTIVE_COEFFICIENT" value="0" units="dimensionless"/>
               </listOfParameters>
            </kineticLaw>
         </reaction>
         <reaction id="R_FBP" name="fructose-bisphosphatase" reversible="false">
            <notes>
               <body xmlns="http://www.w3.org/1999/xhtml">
                  <p>GENE_ASSOCIATION: (b3925 or b4232)</p>
                  <p>SUBSYSTEM: Glycolysis/Gluconeogenesis</p>
               </body>
            </notes>
            <listOfReactants>
               <speciesReference species="M_fdp_c"/>
               <speciesReference species="M_h2o_c"/>
            </listOfReactants>
            <listOfProducts>
               <speciesReference species="M_f6p_c"/>
               <speciesReference species="M_pi_c"/>
            </listOfProducts>
            <kineticLaw>
               <math xmlns="http://www.w3.org/1998/Math/MathML">
                  <ci> FLUX_VALUE </ci>
               </math>
               <listOfParameters>
                  <parameter id="LOWER_BOUND" value="0" units="flux_unit"/>
                  <parameter id="UPPER_BOUND" value="INF" units="flux_unit"/>
                  <parameter id="OBJECTIVE_COEFFICIENT" value="0" units="dimensionless"/>
               </listOfParameters>
            </kineticLaw>
         </reaction>
         <reaction id="R_FORt2"
                   name="formate transport via proton symport (uptake only)"
                   reversible="false">
            <notes>
               <body xmlns="http://www.w3.org/1999/xhtml">
                  <p>GENE_ASSOCIATION: (b0904 or b2492)</p>
                  <p>SUBSYSTEM: Transport, Extracellular</p>
               </body>
            </notes>
            <listOfReactants>
               <speciesReference species="M_for_e"/>
               <speciesReference species="M_h_e"/>
            </listOfReactants>
            <listOfProducts>
               <speciesReference species="M_for_c"/>
               <speciesReference species="M_h_c"/>
            </listOfProducts>
            <kineticLaw>
               <math xmlns="http://www.w3.org/1998/Math/MathML">
                  <ci> FLUX_VALUE </ci>
               </math>
               <listOfParameters>
                  <parameter id="LOWER_BOUND" value="0" units="flux_unit"/>
                  <parameter id="UPPER_BOUND" value="INF" units="flux_unit"/>
                  <parameter id="OBJECTIVE_COEFFICIENT" value="0" units="dimensionless"/>
               </listOfParameters>
            </kineticLaw>
         </reaction>
         <reaction id="R_FORti"
                   name="formate transport via diffusion"
                   reversible="false">
            <notes>
               <body xmlns="http://www.w3.org/1999/xhtml">
                  <p>GENE_ASSOCIATION: (b0904 or b2492)</p>
                  <p>SUBSYSTEM: Transport, Extracellular</p>
               </body>
            </notes>
            <listOfReactants>
               <speciesReference species="M_for_c"/>
            </listOfReactants>
            <listOfProducts>
               <speciesReference species="M_for_e"/>
            </listOfProducts>
            <kineticLaw>
               <math xmlns="http://www.w3.org/1998/Math/MathML">
                  <ci> FLUX_VALUE </ci>
               </math>
               <listOfParameters>
                  <parameter id="LOWER_BOUND" value="0" units="flux_unit"/>
                  <parameter id="UPPER_BOUND" value="INF" units="flux_unit"/>
                  <parameter id="OBJECTIVE_COEFFICIENT" value="0" units="dimensionless"/>
               </listOfParameters>
            </kineticLaw>
         </reaction>
         <reaction id="R_FRD7" name="fumarate reductase" reversible="false">
            <notes>
               <body xmlns="http://www.w3.org/1999/xhtml">
                  <p>GENE_ASSOCIATION: (b4151 and b4152 and b4153 and b4154)</p>
                  <p>SUBSYSTEM: Oxidative Phosphorylation</p>
               </body>
            </notes>
            <listOfReactants>
               <speciesReference species="M_fum_c"/>
               <speciesReference species="M_q8h2_c"/>
            </listOfReactants>
            <listOfProducts>
               <speciesReference species="M_q8_c"/>
               <speciesReference species="M_succ_c"/>
            </listOfProducts>
            <kineticLaw>
               <math xmlns="http://www.w3.org/1998/Math/MathML">
                  <ci> FLUX_VALUE </ci>
               </math>
               <listOfParameters>
                  <parameter id="LOWER_BOUND" value="0" units="flux_unit"/>
                  <parameter id="UPPER_BOUND" value="INF" units="flux_unit"/>
                  <parameter id="OBJECTIVE_COEFFICIENT" value="0" units="dimensionless"/>
               </listOfParameters>
            </kineticLaw>
         </reaction>
         <reaction id="R_FRUpts2"
                   name="Fructose transport via PEP:Pyr PTS (f6p generating)"
                   reversible="false">
            <notes>
               <body xmlns="http://www.w3.org/1999/xhtml">
                  <p>GENE_ASSOCIATION: (b1817 and b1818 and b1819 and b2415 and b2416)</p>
                  <p>SUBSYSTEM: Transport, Extracellular</p>
               </body>
            </notes>
            <listOfReactants>
               <speciesReference species="M_fru_e"/>
               <speciesReference species="M_pep_c"/>
            </listOfReactants>
            <listOfProducts>
               <speciesReference species="M_f6p_c"/>
               <speciesReference species="M_pyr_c"/>
            </listOfProducts>
            <kineticLaw>
               <math xmlns="http://www.w3.org/1998/Math/MathML">
                  <ci> FLUX_VALUE </ci>
               </math>
               <listOfParameters>
                  <parameter id="LOWER_BOUND" value="0" units="flux_unit"/>
                  <parameter id="UPPER_BOUND" value="INF" units="flux_unit"/>
                  <parameter id="OBJECTIVE_COEFFICIENT" value="0" units="dimensionless"/>
               </listOfParameters>
            </kineticLaw>
         </reaction>
         <reaction id="R_FUM" name="fumarase">
            <notes>
               <body xmlns="http://www.w3.org/1999/xhtml">
                  <p>GENE_ASSOCIATION: (b1612 or b4122 or b1611)</p>
                  <p>SUBSYSTEM: Citric Acid Cycle</p>
               </body>
            </notes>
            <listOfReactants>
               <speciesReference species="M_fum_c"/>
               <speciesReference species="M_h2o_c"/>
            </listOfReactants>
            <listOfProducts>
               <speciesReference species="M_mal_L_c"/>
            </listOfProducts>
            <kineticLaw>
               <math xmlns="http://www.w3.org/1998/Math/MathML">
                  <ci> FLUX_VALUE </ci>
               </math>
               <listOfParameters>
                  <parameter id="LOWER_BOUND" value="-INF" units="flux_unit"/>
                  <parameter id="UPPER_BOUND" value="INF" units="flux_unit"/>
                  <parameter id="OBJECTIVE_COEFFICIENT" value="0" units="dimensionless"/>
               </listOfParameters>
            </kineticLaw>
         </reaction>
         <reaction id="R_FUMt2_2"
                   name="Fumarate transport via proton symport (2 H)"
                   reversible="false">
            <notes>
               <body xmlns="http://www.w3.org/1999/xhtml">
                  <p>GENE_ASSOCIATION: b3528</p>
                  <p>SUBSYSTEM: Transport, Extracellular</p>
               </body>
            </notes>
            <listOfReactants>
               <speciesReference species="M_fum_e"/>
               <speciesReference species="M_h_e" stoichiometry="2"/>
            </listOfReactants>
            <listOfProducts>
               <speciesReference species="M_fum_c"/>
               <speciesReference species="M_h_c" stoichiometry="2"/>
            </listOfProducts>
            <kineticLaw>
               <math xmlns="http://www.w3.org/1998/Math/MathML">
                  <ci> FLUX_VALUE </ci>
               </math>
               <listOfParameters>
                  <parameter id="LOWER_BOUND" value="0" units="flux_unit"/>
                  <parameter id="UPPER_BOUND" value="INF" units="flux_unit"/>
                  <parameter id="OBJECTIVE_COEFFICIENT" value="0" units="dimensionless"/>
               </listOfParameters>
            </kineticLaw>
         </reaction>
         <reaction id="R_G6PDH2r" name="glucose 6-phosphate dehydrogenase">
            <notes>
               <body xmlns="http://www.w3.org/1999/xhtml">
                  <p>GENE_ASSOCIATION: b1852</p>
                  <p>SUBSYSTEM: Pentose Phosphate Pathway</p>
               </body>
            </notes>
            <listOfReactants>
               <speciesReference species="M_g6p_c"/>
               <speciesReference species="M_nadp_c"/>
            </listOfReactants>
            <listOfProducts>
               <speciesReference species="M_6pgl_c"/>
               <speciesReference species="M_h_c"/>
               <speciesReference species="M_nadph_c"/>
            </listOfProducts>
            <kineticLaw>
               <math xmlns="http://www.w3.org/1998/Math/MathML">
                  <ci> FLUX_VALUE </ci>
               </math>
               <listOfParameters>
                  <parameter id="LOWER_BOUND" value="-INF" units="flux_unit"/>
                  <parameter id="UPPER_BOUND" value="INF" units="flux_unit"/>
                  <parameter id="OBJECTIVE_COEFFICIENT" value="0" units="dimensionless"/>
               </listOfParameters>
            </kineticLaw>
         </reaction>
         <reaction id="R_GAPD" name="glyceraldehyde-3-phosphate dehydrogenase">
            <notes>
               <body xmlns="http://www.w3.org/1999/xhtml">
                  <p>GENE_ASSOCIATION: b1779</p>
                  <p>SUBSYSTEM: Glycolysis/Gluconeogenesis</p>
               </body>
            </notes>
            <listOfReactants>
               <speciesReference species="M_g3p_c"/>
               <speciesReference species="M_nad_c"/>
               <speciesReference species="M_pi_c"/>
            </listOfReactants>
            <listOfProducts>
               <speciesReference species="M_13dpg_c"/>
               <speciesReference species="M_h_c"/>
               <speciesReference species="M_nadh_c"/>
            </listOfProducts>
            <kineticLaw>
               <math xmlns="http://www.w3.org/1998/Math/MathML">
                  <ci> FLUX_VALUE </ci>
               </math>
               <listOfParameters>
                  <parameter id="LOWER_BOUND" value="-INF" units="flux_unit"/>
                  <parameter id="UPPER_BOUND" value="INF" units="flux_unit"/>
                  <parameter id="OBJECTIVE_COEFFICIENT" value="0" units="dimensionless"/>
               </listOfParameters>
            </kineticLaw>
         </reaction>
         <reaction id="R_GLCpts"
                   name="D-glucose transport via PEP:Pyr PTS"
                   reversible="false">
            <notes>
               <body xmlns="http://www.w3.org/1999/xhtml">
                  <p>GENE_ASSOCIATION: ((b2417 and b1101 and b2415 and b2416) or (b1817 and b1818 and b1819 and b2415 and b2416) or (b2417 and b1621 and b2415 and b2416))</p>
                  <p>SUBSYSTEM: Transport, Extracellular</p>
               </body>
            </notes>
            <listOfReactants>
               <speciesReference species="M_glc_D_e"/>
               <speciesReference species="M_pep_c"/>
            </listOfReactants>
            <listOfProducts>
               <speciesReference species="M_g6p_c"/>
               <speciesReference species="M_pyr_c"/>
            </listOfProducts>
            <kineticLaw>
               <math xmlns="http://www.w3.org/1998/Math/MathML">
                  <ci> FLUX_VALUE </ci>
               </math>
               <listOfParameters>
                  <parameter id="LOWER_BOUND" value="0" units="flux_unit"/>
                  <parameter id="UPPER_BOUND" value="INF" units="flux_unit"/>
                  <parameter id="OBJECTIVE_COEFFICIENT" value="0" units="dimensionless"/>
               </listOfParameters>
            </kineticLaw>
         </reaction>
         <reaction id="R_GLNS" name="glutamine synthetase" reversible="false">
            <notes>
               <body xmlns="http://www.w3.org/1999/xhtml">
                  <p>GENE_ASSOCIATION: (b3870 or b1297)</p>
                  <p>SUBSYSTEM: Glutamate Metabolism</p>
               </body>
            </notes>
            <listOfReactants>
               <speciesReference species="M_atp_c"/>
               <speciesReference species="M_glu_L_c"/>
               <speciesReference species="M_nh4_c"/>
            </listOfReactants>
            <listOfProducts>
               <speciesReference species="M_adp_c"/>
               <speciesReference species="M_gln_L_c"/>
               <speciesReference species="M_h_c"/>
               <speciesReference species="M_pi_c"/>
            </listOfProducts>
            <kineticLaw>
               <math xmlns="http://www.w3.org/1998/Math/MathML">
                  <ci> FLUX_VALUE </ci>
               </math>
               <listOfParameters>
                  <parameter id="LOWER_BOUND" value="0" units="flux_unit"/>
                  <parameter id="UPPER_BOUND" value="INF" units="flux_unit"/>
                  <parameter id="OBJECTIVE_COEFFICIENT" value="0" units="dimensionless"/>
               </listOfParameters>
            </kineticLaw>
         </reaction>
         <reaction id="R_GLNabc"
                   name="L-glutamine transport via ABC system"
                   reversible="false">
            <notes>
               <body xmlns="http://www.w3.org/1999/xhtml">
                  <p>GENE_ASSOCIATION: (b0811 and b0810 and b0809)</p>
                  <p>SUBSYSTEM: Transport, Extracellular</p>
               </body>
            </notes>
            <listOfReactants>
               <speciesReference species="M_atp_c"/>
               <speciesReference species="M_gln_L_e"/>
               <speciesReference species="M_h2o_c"/>
            </listOfReactants>
            <listOfProducts>
               <speciesReference species="M_adp_c"/>
               <speciesReference species="M_gln_L_c"/>
               <speciesReference species="M_h_c"/>
               <speciesReference species="M_pi_c"/>
            </listOfProducts>
            <kineticLaw>
               <math xmlns="http://www.w3.org/1998/Math/MathML">
                  <ci> FLUX_VALUE </ci>
               </math>
               <listOfParameters>
                  <parameter id="LOWER_BOUND" value="0" units="flux_unit"/>
                  <parameter id="UPPER_BOUND" value="INF" units="flux_unit"/>
                  <parameter id="OBJECTIVE_COEFFICIENT" value="0" units="dimensionless"/>
               </listOfParameters>
            </kineticLaw>
         </reaction>
         <reaction id="R_GLUDy" name="glutamate dehydrogenase (NADP)">
            <notes>
               <body xmlns="http://www.w3.org/1999/xhtml">
                  <p>GENE_ASSOCIATION: b1761</p>
                  <p>SUBSYSTEM: Glutamate Metabolism</p>
               </body>
            </notes>
            <listOfReactants>
               <speciesReference species="M_glu_L_c"/>
               <speciesReference species="M_h2o_c"/>
               <speciesReference species="M_nadp_c"/>
            </listOfReactants>
            <listOfProducts>
               <speciesReference species="M_akg_c"/>
               <speciesReference species="M_h_c"/>
               <speciesReference species="M_nadph_c"/>
               <speciesReference species="M_nh4_c"/>
            </listOfProducts>
            <kineticLaw>
               <math xmlns="http://www.w3.org/1998/Math/MathML">
                  <ci> FLUX_VALUE </ci>
               </math>
               <listOfParameters>
                  <parameter id="LOWER_BOUND" value="-INF" units="flux_unit"/>
                  <parameter id="UPPER_BOUND" value="INF" units="flux_unit"/>
                  <parameter id="OBJECTIVE_COEFFICIENT" value="0" units="dimensionless"/>
               </listOfParameters>
            </kineticLaw>
         </reaction>
         <reaction id="R_GLUN" name="glutaminase" reversible="false">
            <notes>
               <body xmlns="http://www.w3.org/1999/xhtml">
                  <p>GENE_ASSOCIATION: (b1812 or b0485 or b1524)</p>
                  <p>SUBSYSTEM: Glutamate Metabolism</p>
               </body>
            </notes>
            <listOfReactants>
               <speciesReference species="M_gln_L_c"/>
               <speciesReference species="M_h2o_c"/>
            </listOfReactants>
            <listOfProducts>
               <speciesReference species="M_glu_L_c"/>
               <speciesReference species="M_nh4_c"/>
            </listOfProducts>
            <kineticLaw>
               <math xmlns="http://www.w3.org/1998/Math/MathML">
                  <ci> FLUX_VALUE </ci>
               </math>
               <listOfParameters>
                  <parameter id="LOWER_BOUND" value="0" units="flux_unit"/>
                  <parameter id="UPPER_BOUND" value="INF" units="flux_unit"/>
                  <parameter id="OBJECTIVE_COEFFICIENT" value="0" units="dimensionless"/>
               </listOfParameters>
            </kineticLaw>
         </reaction>
         <reaction id="R_GLUSy" name="glutamate synthase (NADPH)" reversible="false">
            <notes>
               <body xmlns="http://www.w3.org/1999/xhtml">
                  <p>GENE_ASSOCIATION: (b3212 and b3213)</p>
                  <p>SUBSYSTEM: Glutamate Metabolism</p>
               </body>
            </notes>
            <listOfReactants>
               <speciesReference species="M_akg_c"/>
               <speciesReference species="M_gln_L_c"/>
               <speciesReference species="M_h_c"/>
               <speciesReference species="M_nadph_c"/>
            </listOfReactants>
            <listOfProducts>
               <speciesReference species="M_glu_L_c" stoichiometry="2"/>
               <speciesReference species="M_nadp_c"/>
            </listOfProducts>
            <kineticLaw>
               <math xmlns="http://www.w3.org/1998/Math/MathML">
                  <ci> FLUX_VALUE </ci>
               </math>
               <listOfParameters>
                  <parameter id="LOWER_BOUND" value="0" units="flux_unit"/>
                  <parameter id="UPPER_BOUND" value="INF" units="flux_unit"/>
                  <parameter id="OBJECTIVE_COEFFICIENT" value="0" units="dimensionless"/>
               </listOfParameters>
            </kineticLaw>
         </reaction>
         <reaction id="R_GLUt2r"
                   name="L-glutamate transport via proton symport, reversible (periplasm)">
            <notes>
               <body xmlns="http://www.w3.org/1999/xhtml">
                  <p>GENE_ASSOCIATION: b4077</p>
                  <p>SUBSYSTEM: Transport, Extracellular</p>
               </body>
            </notes>
            <listOfReactants>
               <speciesReference species="M_glu_L_e"/>
               <speciesReference species="M_h_e"/>
            </listOfReactants>
            <listOfProducts>
               <speciesReference species="M_glu_L_c"/>
               <speciesReference species="M_h_c"/>
            </listOfProducts>
            <kineticLaw>
               <math xmlns="http://www.w3.org/1998/Math/MathML">
                  <ci> FLUX_VALUE </ci>
               </math>
               <listOfParameters>
                  <parameter id="LOWER_BOUND" value="-INF" units="flux_unit"/>
                  <parameter id="UPPER_BOUND" value="INF" units="flux_unit"/>
                  <parameter id="OBJECTIVE_COEFFICIENT" value="0" units="dimensionless"/>
               </listOfParameters>
            </kineticLaw>
         </reaction>
         <reaction id="R_GND" name="phosphogluconate dehydrogenase" reversible="false">
            <notes>
               <body xmlns="http://www.w3.org/1999/xhtml">
                  <p>GENE_ASSOCIATION: b2029</p>
                  <p>SUBSYSTEM: Pentose Phosphate Pathway</p>
               </body>
            </notes>
            <listOfReactants>
               <speciesReference species="M_6pgc_c"/>
               <speciesReference species="M_nadp_c"/>
            </listOfReactants>
            <listOfProducts>
               <speciesReference species="M_co2_c"/>
               <speciesReference species="M_nadph_c"/>
               <speciesReference species="M_ru5p_D_c"/>
            </listOfProducts>
            <kineticLaw>
               <math xmlns="http://www.w3.org/1998/Math/MathML">
                  <ci> FLUX_VALUE </ci>
               </math>
               <listOfParameters>
                  <parameter id="LOWER_BOUND" value="0" units="flux_unit"/>
                  <parameter id="UPPER_BOUND" value="INF" units="flux_unit"/>
                  <parameter id="OBJECTIVE_COEFFICIENT" value="0" units="dimensionless"/>
               </listOfParameters>
            </kineticLaw>
         </reaction>
         <reaction id="R_H2Ot" name="H2O transport via diffusion">
            <notes>
               <body xmlns="http://www.w3.org/1999/xhtml">
                  <p>GENE_ASSOCIATION: (b0875 or s0001)</p>
                  <p>SUBSYSTEM: Transport, Extracellular</p>
               </body>
            </notes>
            <listOfReactants>
               <speciesReference species="M_h2o_e"/>
            </listOfReactants>
            <listOfProducts>
               <speciesReference species="M_h2o_c"/>
            </listOfProducts>
            <kineticLaw>
               <math xmlns="http://www.w3.org/1998/Math/MathML">
                  <ci> FLUX_VALUE </ci>
               </math>
               <listOfParameters>
                  <parameter id="LOWER_BOUND" value="-INF" units="flux_unit"/>
                  <parameter id="UPPER_BOUND" value="INF" units="flux_unit"/>
                  <parameter id="OBJECTIVE_COEFFICIENT" value="0" units="dimensionless"/>
               </listOfParameters>
            </kineticLaw>
         </reaction>
         <reaction id="R_ICDHyr" name="isocitrate dehydrogenase (NADP)">
            <notes>
               <body xmlns="http://www.w3.org/1999/xhtml">
                  <p>GENE_ASSOCIATION: b1136</p>
                  <p>SUBSYSTEM: Citric Acid Cycle</p>
               </body>
            </notes>
            <listOfReactants>
               <speciesReference species="M_icit_c"/>
               <speciesReference species="M_nadp_c"/>
            </listOfReactants>
            <listOfProducts>
               <speciesReference species="M_akg_c"/>
               <speciesReference species="M_co2_c"/>
               <speciesReference species="M_nadph_c"/>
            </listOfProducts>
            <kineticLaw>
               <math xmlns="http://www.w3.org/1998/Math/MathML">
                  <ci> FLUX_VALUE </ci>
               </math>
               <listOfParameters>
                  <parameter id="LOWER_BOUND" value="-INF" units="flux_unit"/>
                  <parameter id="UPPER_BOUND" value="INF" units="flux_unit"/>
                  <parameter id="OBJECTIVE_COEFFICIENT" value="0" units="dimensionless"/>
               </listOfParameters>
            </kineticLaw>
         </reaction>
         <reaction id="R_ICL" name="Isocitrate lyase" reversible="false">
            <notes>
               <body xmlns="http://www.w3.org/1999/xhtml">
                  <p>GENE_ASSOCIATION: b4015</p>
                  <p>SUBSYSTEM: Anaplerotic reactions</p>
               </body>
            </notes>
            <listOfReactants>
               <speciesReference species="M_icit_c"/>
            </listOfReactants>
            <listOfProducts>
               <speciesReference species="M_glx_c"/>
               <speciesReference species="M_succ_c"/>
            </listOfProducts>
            <kineticLaw>
               <math xmlns="http://www.w3.org/1998/Math/MathML">
                  <ci> FLUX_VALUE </ci>
               </math>
               <listOfParameters>
                  <parameter id="LOWER_BOUND" value="0" units="flux_unit"/>
                  <parameter id="UPPER_BOUND" value="INF" units="flux_unit"/>
                  <parameter id="OBJECTIVE_COEFFICIENT" value="0" units="dimensionless"/>
               </listOfParameters>
            </kineticLaw>
         </reaction>
         <reaction id="R_LDH_D" name="D lactate dehydrogenase">
            <notes>
               <body xmlns="http://www.w3.org/1999/xhtml">
                  <p>GENE_ASSOCIATION: (b2133 or b1380)</p>
                  <p>SUBSYSTEM: Pyruvate Metabolism</p>
               </body>
            </notes>
            <listOfReactants>
               <speciesReference species="M_lac_D_c"/>
               <speciesReference species="M_nad_c"/>
            </listOfReactants>
            <listOfProducts>
               <speciesReference species="M_h_c"/>
               <speciesReference species="M_nadh_c"/>
               <speciesReference species="M_pyr_c"/>
            </listOfProducts>
            <kineticLaw>
               <math xmlns="http://www.w3.org/1998/Math/MathML">
                  <ci> FLUX_VALUE </ci>
               </math>
               <listOfParameters>
                  <parameter id="LOWER_BOUND" value="-INF" units="flux_unit"/>
                  <parameter id="UPPER_BOUND" value="INF" units="flux_unit"/>
                  <parameter id="OBJECTIVE_COEFFICIENT" value="0" units="dimensionless"/>
               </listOfParameters>
            </kineticLaw>
         </reaction>
         <reaction id="R_MALS" name="malate synthase" reversible="false">
            <notes>
               <body xmlns="http://www.w3.org/1999/xhtml">
                  <p>GENE_ASSOCIATION: (b4014 or b2976)</p>
                  <p>SUBSYSTEM: Anaplerotic reactions</p>
               </body>
            </notes>
            <listOfReactants>
               <speciesReference species="M_accoa_c"/>
               <speciesReference species="M_glx_c"/>
               <speciesReference species="M_h2o_c"/>
            </listOfReactants>
            <listOfProducts>
               <speciesReference species="M_coa_c"/>
               <speciesReference species="M_h_c"/>
               <speciesReference species="M_mal_L_c"/>
            </listOfProducts>
            <kineticLaw>
               <math xmlns="http://www.w3.org/1998/Math/MathML">
                  <ci> FLUX_VALUE </ci>
               </math>
               <listOfParameters>
                  <parameter id="LOWER_BOUND" value="0" units="flux_unit"/>
                  <parameter id="UPPER_BOUND" value="INF" units="flux_unit"/>
                  <parameter id="OBJECTIVE_COEFFICIENT" value="0" units="dimensionless"/>
               </listOfParameters>
            </kineticLaw>
         </reaction>
         <reaction id="R_MALt2_2"
                   name="Malate transport via proton symport (2 H)"
                   reversible="false">
            <notes>
               <body xmlns="http://www.w3.org/1999/xhtml">
                  <p>GENE_ASSOCIATION: b3528</p>
                  <p>SUBSYSTEM: Transport, Extracellular</p>
               </body>
            </notes>
            <listOfReactants>
               <speciesReference species="M_h_e" stoichiometry="2"/>
               <speciesReference species="M_mal_L_e"/>
            </listOfReactants>
            <listOfProducts>
               <speciesReference species="M_h_c" stoichiometry="2"/>
               <speciesReference species="M_mal_L_c"/>
            </listOfProducts>
            <kineticLaw>
               <math xmlns="http://www.w3.org/1998/Math/MathML">
                  <ci> FLUX_VALUE </ci>
               </math>
               <listOfParameters>
                  <parameter id="LOWER_BOUND" value="0" units="flux_unit"/>
                  <parameter id="UPPER_BOUND" value="INF" units="flux_unit"/>
                  <parameter id="OBJECTIVE_COEFFICIENT" value="0" units="dimensionless"/>
               </listOfParameters>
            </kineticLaw>
         </reaction>
         <reaction id="R_MDH" name="malate dehydrogenase">
            <notes>
               <body xmlns="http://www.w3.org/1999/xhtml">
                  <p>GENE_ASSOCIATION: b3236</p>
                  <p>SUBSYSTEM: Citric Acid Cycle</p>
               </body>
            </notes>
            <listOfReactants>
               <speciesReference species="M_mal_L_c"/>
               <speciesReference species="M_nad_c"/>
            </listOfReactants>
            <listOfProducts>
               <speciesReference species="M_h_c"/>
               <speciesReference species="M_nadh_c"/>
               <speciesReference species="M_oaa_c"/>
            </listOfProducts>
            <kineticLaw>
               <math xmlns="http://www.w3.org/1998/Math/MathML">
                  <ci> FLUX_VALUE </ci>
               </math>
               <listOfParameters>
                  <parameter id="LOWER_BOUND" value="-INF" units="flux_unit"/>
                  <parameter id="UPPER_BOUND" value="INF" units="flux_unit"/>
                  <parameter id="OBJECTIVE_COEFFICIENT" value="0" units="dimensionless"/>
               </listOfParameters>
            </kineticLaw>
         </reaction>
         <reaction id="R_ME1" name="malic enzyme (NAD)" reversible="false">
            <notes>
               <body xmlns="http://www.w3.org/1999/xhtml">
                  <p>GENE_ASSOCIATION: b1479</p>
                  <p>SUBSYSTEM: Anaplerotic reactions</p>
               </body>
            </notes>
            <listOfReactants>
               <speciesReference species="M_mal_L_c"/>
               <speciesReference species="M_nad_c"/>
            </listOfReactants>
            <listOfProducts>
               <speciesReference species="M_co2_c"/>
               <speciesReference species="M_nadh_c"/>
               <speciesReference species="M_pyr_c"/>
            </listOfProducts>
            <kineticLaw>
               <math xmlns="http://www.w3.org/1998/Math/MathML">
                  <ci> FLUX_VALUE </ci>
               </math>
               <listOfParameters>
                  <parameter id="LOWER_BOUND" value="0" units="flux_unit"/>
                  <parameter id="UPPER_BOUND" value="INF" units="flux_unit"/>
                  <parameter id="OBJECTIVE_COEFFICIENT" value="0" units="dimensionless"/>
               </listOfParameters>
            </kineticLaw>
         </reaction>
         <reaction id="R_ME2" name="malic enzyme (NADP)" reversible="false">
            <notes>
               <body xmlns="http://www.w3.org/1999/xhtml">
                  <p>GENE_ASSOCIATION: b2463</p>
                  <p>SUBSYSTEM: Anaplerotic reactions</p>
               </body>
            </notes>
            <listOfReactants>
               <speciesReference species="M_mal_L_c"/>
               <speciesReference species="M_nadp_c"/>
            </listOfReactants>
            <listOfProducts>
               <speciesReference species="M_co2_c"/>
               <speciesReference species="M_nadph_c"/>
               <speciesReference species="M_pyr_c"/>
            </listOfProducts>
            <kineticLaw>
               <math xmlns="http://www.w3.org/1998/Math/MathML">
                  <ci> FLUX_VALUE </ci>
               </math>
               <listOfParameters>
                  <parameter id="LOWER_BOUND" value="0" units="flux_unit"/>
                  <parameter id="UPPER_BOUND" value="INF" units="flux_unit"/>
                  <parameter id="OBJECTIVE_COEFFICIENT" value="0" units="dimensionless"/>
               </listOfParameters>
            </kineticLaw>
         </reaction>
         <reaction id="R_NADH16"
                   name="NADH dehydrogenase (ubiquinone-8 &amp; 3 protons)"
                   reversible="false">
            <notes>
               <body xmlns="http://www.w3.org/1999/xhtml">
                  <p>GENE_ASSOCIATION: (b2276 and b2277 and b2278 and b2279 and b2280 and b2281 and b2282 and b2283 and b2284 and b2285 and b2286 and b2287 and b2288)</p>
                  <p>SUBSYSTEM: Oxidative Phosphorylation</p>
               </body>
            </notes>
            <listOfReactants>
               <speciesReference species="M_h_c" stoichiometry="4"/>
               <speciesReference species="M_nadh_c"/>
               <speciesReference species="M_q8_c"/>
            </listOfReactants>
            <listOfProducts>
               <speciesReference species="M_h_e" stoichiometry="3"/>
               <speciesReference species="M_nad_c"/>
               <speciesReference species="M_q8h2_c"/>
            </listOfProducts>
            <kineticLaw>
               <math xmlns="http://www.w3.org/1998/Math/MathML">
                  <ci> FLUX_VALUE </ci>
               </math>
               <listOfParameters>
                  <parameter id="LOWER_BOUND" value="0" units="flux_unit"/>
                  <parameter id="UPPER_BOUND" value="INF" units="flux_unit"/>
                  <parameter id="OBJECTIVE_COEFFICIENT" value="0" units="dimensionless"/>
               </listOfParameters>
            </kineticLaw>
         </reaction>
         <reaction id="R_NADTRHD" name="NAD transhydrogenase" reversible="false">
            <notes>
               <body xmlns="http://www.w3.org/1999/xhtml">
                  <p>GENE_ASSOCIATION: (b3962 or (b1602 and b1603))</p>
                  <p>SUBSYSTEM: Oxidative Phosphorylation</p>
               </body>
            </notes>
            <listOfReactants>
               <speciesReference species="M_nad_c"/>
               <speciesReference species="M_nadph_c"/>
            </listOfReactants>
            <listOfProducts>
               <speciesReference species="M_nadh_c"/>
               <speciesReference species="M_nadp_c"/>
            </listOfProducts>
            <kineticLaw>
               <math xmlns="http://www.w3.org/1998/Math/MathML">
                  <ci> FLUX_VALUE </ci>
               </math>
               <listOfParameters>
                  <parameter id="LOWER_BOUND" value="0" units="flux_unit"/>
                  <parameter id="UPPER_BOUND" value="INF" units="flux_unit"/>
                  <parameter id="OBJECTIVE_COEFFICIENT" value="0" units="dimensionless"/>
               </listOfParameters>
            </kineticLaw>
         </reaction>
         <reaction id="R_NH4t" name="ammonia reversible transport">
            <notes>
               <body xmlns="http://www.w3.org/1999/xhtml">
                  <p>GENE_ASSOCIATION: (s0001 or b0451)</p>
                  <p>SUBSYSTEM: Inorganic Ion Transport and Metabolism</p>
               </body>
            </notes>
            <listOfReactants>
               <speciesReference species="M_nh4_e"/>
            </listOfReactants>
            <listOfProducts>
               <speciesReference species="M_nh4_c"/>
            </listOfProducts>
            <kineticLaw>
               <math xmlns="http://www.w3.org/1998/Math/MathML">
                  <ci> FLUX_VALUE </ci>
               </math>
               <listOfParameters>
                  <parameter id="LOWER_BOUND" value="-INF" units="flux_unit"/>
                  <parameter id="UPPER_BOUND" value="INF" units="flux_unit"/>
                  <parameter id="OBJECTIVE_COEFFICIENT" value="0" units="dimensionless"/>
               </listOfParameters>
            </kineticLaw>
         </reaction>
         <reaction id="R_O2t" name="o2 transport via diffusion">
            <notes>
               <body xmlns="http://www.w3.org/1999/xhtml">
                  <p>GENE_ASSOCIATION: s0001</p>
                  <p>SUBSYSTEM: Transport, Extracellular</p>
               </body>
            </notes>
            <listOfReactants>
               <speciesReference species="M_o2_e"/>
            </listOfReactants>
            <listOfProducts>
               <speciesReference species="M_o2_c"/>
            </listOfProducts>
            <kineticLaw>
               <math xmlns="http://www.w3.org/1998/Math/MathML">
                  <ci> FLUX_VALUE </ci>
               </math>
               <listOfParameters>
                  <parameter id="LOWER_BOUND" value="-INF" units="flux_unit"/>
                  <parameter id="UPPER_BOUND" value="INF" units="flux_unit"/>
                  <parameter id="OBJECTIVE_COEFFICIENT" value="0" units="dimensionless"/>
               </listOfParameters>
            </kineticLaw>
         </reaction>
         <reaction id="R_PDH" name="pyruvate dehydrogenase" reversible="false">
            <notes>
               <body xmlns="http://www.w3.org/1999/xhtml">
                  <p>GENE_ASSOCIATION: (b0114  and  b0115  and  b0116)</p>
                  <p>SUBSYSTEM: Glycolysis/Gluconeogenesis</p>
               </body>
            </notes>
            <listOfReactants>
               <speciesReference species="M_coa_c"/>
               <speciesReference species="M_nad_c"/>
               <speciesReference species="M_pyr_c"/>
            </listOfReactants>
            <listOfProducts>
               <speciesReference species="M_accoa_c"/>
               <speciesReference species="M_co2_c"/>
               <speciesReference species="M_nadh_c"/>
            </listOfProducts>
            <kineticLaw>
               <math xmlns="http://www.w3.org/1998/Math/MathML">
                  <ci> FLUX_VALUE </ci>
               </math>
               <listOfParameters>
                  <parameter id="LOWER_BOUND" value="0" units="flux_unit"/>
                  <parameter id="UPPER_BOUND" value="INF" units="flux_unit"/>
                  <parameter id="OBJECTIVE_COEFFICIENT" value="0" units="dimensionless"/>
               </listOfParameters>
            </kineticLaw>
         </reaction>
         <reaction id="R_PFK" name="phosphofructokinase" reversible="false">
            <notes>
               <body xmlns="http://www.w3.org/1999/xhtml">
                  <p>GENE_ASSOCIATION: (b3916 or b1723)</p>
                  <p>SUBSYSTEM: Glycolysis/Gluconeogenesis</p>
               </body>
            </notes>
            <listOfReactants>
               <speciesReference species="M_atp_c"/>
               <speciesReference species="M_f6p_c"/>
            </listOfReactants>
            <listOfProducts>
               <speciesReference species="M_adp_c"/>
               <speciesReference species="M_fdp_c"/>
               <speciesReference species="M_h_c"/>
            </listOfProducts>
            <kineticLaw>
               <math xmlns="http://www.w3.org/1998/Math/MathML">
                  <ci> FLUX_VALUE </ci>
               </math>
               <listOfParameters>
                  <parameter id="LOWER_BOUND" value="0" units="flux_unit"/>
                  <parameter id="UPPER_BOUND" value="INF" units="flux_unit"/>
                  <parameter id="OBJECTIVE_COEFFICIENT" value="0" units="dimensionless"/>
               </listOfParameters>
            </kineticLaw>
         </reaction>
         <reaction id="R_PFL" name="pyruvate formate lyase" reversible="false">
            <notes>
               <body xmlns="http://www.w3.org/1999/xhtml">
                  <p>GENE_ASSOCIATION: (((b0902 and b0903) and b2579) or (b0902 and b0903) or (b0902 and b3114) or (b3951 and b3952))</p>
                  <p>SUBSYSTEM: Pyruvate Metabolism</p>
               </body>
            </notes>
            <listOfReactants>
               <speciesReference species="M_coa_c"/>
               <speciesReference species="M_pyr_c"/>
            </listOfReactants>
            <listOfProducts>
               <speciesReference species="M_accoa_c"/>
               <speciesReference species="M_for_c"/>
            </listOfProducts>
            <kineticLaw>
               <math xmlns="http://www.w3.org/1998/Math/MathML">
                  <ci> FLUX_VALUE </ci>
               </math>
               <listOfParameters>
                  <parameter id="LOWER_BOUND" value="0" units="flux_unit"/>
                  <parameter id="UPPER_BOUND" value="INF" units="flux_unit"/>
                  <parameter id="OBJECTIVE_COEFFICIENT" value="0" units="dimensionless"/>
               </listOfParameters>
            </kineticLaw>
         </reaction>
         <reaction id="R_PGI" name="glucose-6-phosphate isomerase">
            <notes>
               <body xmlns="http://www.w3.org/1999/xhtml">
                  <p>GENE_ASSOCIATION: b4025</p>
                  <p>SUBSYSTEM: Glycolysis/Gluconeogenesis</p>
               </body>
            </notes>
            <listOfReactants>
               <speciesReference species="M_g6p_c"/>
            </listOfReactants>
            <listOfProducts>
               <speciesReference species="M_f6p_c"/>
            </listOfProducts>
            <kineticLaw>
               <math xmlns="http://www.w3.org/1998/Math/MathML">
                  <ci> FLUX_VALUE </ci>
               </math>
               <listOfParameters>
                  <parameter id="LOWER_BOUND" value="-INF" units="flux_unit"/>
                  <parameter id="UPPER_BOUND" value="INF" units="flux_unit"/>
                  <parameter id="OBJECTIVE_COEFFICIENT" value="0" units="dimensionless"/>
               </listOfParameters>
            </kineticLaw>
         </reaction>
         <reaction id="R_PGK" name="phosphoglycerate kinase">
            <notes>
               <body xmlns="http://www.w3.org/1999/xhtml">
                  <p>GENE_ASSOCIATION: b2926</p>
                  <p>SUBSYSTEM: Glycolysis/Gluconeogenesis</p>
               </body>
            </notes>
            <listOfReactants>
               <speciesReference species="M_3pg_c"/>
               <speciesReference species="M_atp_c"/>
            </listOfReactants>
            <listOfProducts>
               <speciesReference species="M_13dpg_c"/>
               <speciesReference species="M_adp_c"/>
            </listOfProducts>
            <kineticLaw>
               <math xmlns="http://www.w3.org/1998/Math/MathML">
                  <ci> FLUX_VALUE </ci>
               </math>
               <listOfParameters>
                  <parameter id="LOWER_BOUND" value="-INF" units="flux_unit"/>
                  <parameter id="UPPER_BOUND" value="INF" units="flux_unit"/>
                  <parameter id="OBJECTIVE_COEFFICIENT" value="0" units="dimensionless"/>
               </listOfParameters>
            </kineticLaw>
         </reaction>
         <reaction id="R_PGL" name="6-phosphogluconolactonase" reversible="false">
            <notes>
               <body xmlns="http://www.w3.org/1999/xhtml">
                  <p>GENE_ASSOCIATION: b0767</p>
                  <p>SUBSYSTEM: Pentose Phosphate Pathway</p>
               </body>
            </notes>
            <listOfReactants>
               <speciesReference species="M_6pgl_c"/>
               <speciesReference species="M_h2o_c"/>
            </listOfReactants>
            <listOfProducts>
               <speciesReference species="M_6pgc_c"/>
               <speciesReference species="M_h_c"/>
            </listOfProducts>
            <kineticLaw>
               <math xmlns="http://www.w3.org/1998/Math/MathML">
                  <ci> FLUX_VALUE </ci>
               </math>
               <listOfParameters>
                  <parameter id="LOWER_BOUND" value="0" units="flux_unit"/>
                  <parameter id="UPPER_BOUND" value="INF" units="flux_unit"/>
                  <parameter id="OBJECTIVE_COEFFICIENT" value="0" units="dimensionless"/>
               </listOfParameters>
            </kineticLaw>
         </reaction>
         <reaction id="R_PGM" name="phosphoglycerate mutase">
            <notes>
               <body xmlns="http://www.w3.org/1999/xhtml">
                  <p>GENE_ASSOCIATION: (b3612 or b4395 or b0755)</p>
                  <p>SUBSYSTEM: Glycolysis/Gluconeogenesis</p>
               </body>
            </notes>
            <listOfReactants>
               <speciesReference species="M_2pg_c"/>
            </listOfReactants>
            <listOfProducts>
               <speciesReference species="M_3pg_c"/>
            </listOfProducts>
            <kineticLaw>
               <math xmlns="http://www.w3.org/1998/Math/MathML">
                  <ci> FLUX_VALUE </ci>
               </math>
               <listOfParameters>
                  <parameter id="LOWER_BOUND" value="-INF" units="flux_unit"/>
                  <parameter id="UPPER_BOUND" value="INF" units="flux_unit"/>
                  <parameter id="OBJECTIVE_COEFFICIENT" value="0" units="dimensionless"/>
               </listOfParameters>
            </kineticLaw>
         </reaction>
         <reaction id="R_PIt2r" name="phosphate reversible transport via proton symport">
            <notes>
               <body xmlns="http://www.w3.org/1999/xhtml">
                  <p>GENE_ASSOCIATION: (b2987 or b3493)</p>
                  <p>SUBSYSTEM: Inorganic Ion Transport and Metabolism</p>
               </body>
            </notes>
            <listOfReactants>
               <speciesReference species="M_h_e"/>
               <speciesReference species="M_pi_e"/>
            </listOfReactants>
            <listOfProducts>
               <speciesReference species="M_h_c"/>
               <speciesReference species="M_pi_c"/>
            </listOfProducts>
            <kineticLaw>
               <math xmlns="http://www.w3.org/1998/Math/MathML">
                  <ci> FLUX_VALUE </ci>
               </math>
               <listOfParameters>
                  <parameter id="LOWER_BOUND" value="-INF" units="flux_unit"/>
                  <parameter id="UPPER_BOUND" value="INF" units="flux_unit"/>
                  <parameter id="OBJECTIVE_COEFFICIENT" value="0" units="dimensionless"/>
               </listOfParameters>
            </kineticLaw>
         </reaction>
         <reaction id="R_PPC"
                   name="phosphoenolpyruvate carboxylase"
                   reversible="false">
            <notes>
               <body xmlns="http://www.w3.org/1999/xhtml">
                  <p>GENE_ASSOCIATION: b3956</p>
                  <p>SUBSYSTEM: Anaplerotic reactions</p>
               </body>
            </notes>
            <listOfReactants>
               <speciesReference species="M_co2_c"/>
               <speciesReference species="M_h2o_c"/>
               <speciesReference species="M_pep_c"/>
            </listOfReactants>
            <listOfProducts>
               <speciesReference species="M_h_c"/>
               <speciesReference species="M_oaa_c"/>
               <speciesReference species="M_pi_c"/>
            </listOfProducts>
            <kineticLaw>
               <math xmlns="http://www.w3.org/1998/Math/MathML">
                  <ci> FLUX_VALUE </ci>
               </math>
               <listOfParameters>
                  <parameter id="LOWER_BOUND" value="0" units="flux_unit"/>
                  <parameter id="UPPER_BOUND" value="INF" units="flux_unit"/>
                  <parameter id="OBJECTIVE_COEFFICIENT" value="0" units="dimensionless"/>
               </listOfParameters>
            </kineticLaw>
         </reaction>
         <reaction id="R_PPCK"
                   name="phosphoenolpyruvate carboxykinase"
                   reversible="false">
            <notes>
               <body xmlns="http://www.w3.org/1999/xhtml">
                  <p>GENE_ASSOCIATION: b3403</p>
                  <p>SUBSYSTEM: Anaplerotic reactions</p>
               </body>
            </notes>
            <listOfReactants>
               <speciesReference species="M_atp_c"/>
               <speciesReference species="M_oaa_c"/>
            </listOfReactants>
            <listOfProducts>
               <speciesReference species="M_adp_c"/>
               <speciesReference species="M_co2_c"/>
               <speciesReference species="M_pep_c"/>
            </listOfProducts>
            <kineticLaw>
               <math xmlns="http://www.w3.org/1998/Math/MathML">
                  <ci> FLUX_VALUE </ci>
               </math>
               <listOfParameters>
                  <parameter id="LOWER_BOUND" value="0" units="flux_unit"/>
                  <parameter id="UPPER_BOUND" value="INF" units="flux_unit"/>
                  <parameter id="OBJECTIVE_COEFFICIENT" value="0" units="dimensionless"/>
               </listOfParameters>
            </kineticLaw>
         </reaction>
         <reaction id="R_PPS" name="phosphoenolpyruvate synthase" reversible="false">
            <notes>
               <body xmlns="http://www.w3.org/1999/xhtml">
                  <p>GENE_ASSOCIATION: b1702</p>
                  <p>SUBSYSTEM: Glycolysis/Gluconeogenesis</p>
               </body>
            </notes>
            <listOfReactants>
               <speciesReference species="M_atp_c"/>
               <speciesReference species="M_h2o_c"/>
               <speciesReference species="M_pyr_c"/>
            </listOfReactants>
            <listOfProducts>
               <speciesReference species="M_amp_c"/>
               <speciesReference species="M_h_c" stoichiometry="2"/>
               <speciesReference species="M_pep_c"/>
               <speciesReference species="M_pi_c"/>
            </listOfProducts>
            <kineticLaw>
               <math xmlns="http://www.w3.org/1998/Math/MathML">
                  <ci> FLUX_VALUE </ci>
               </math>
               <listOfParameters>
                  <parameter id="LOWER_BOUND" value="0" units="flux_unit"/>
                  <parameter id="UPPER_BOUND" value="INF" units="flux_unit"/>
                  <parameter id="OBJECTIVE_COEFFICIENT" value="0" units="dimensionless"/>
               </listOfParameters>
            </kineticLaw>
         </reaction>
         <reaction id="R_PTAr" name="phosphotransacetylase">
            <notes>
               <body xmlns="http://www.w3.org/1999/xhtml">
                  <p>GENE_ASSOCIATION: (b2297 or b2458)</p>
                  <p>SUBSYSTEM: Pyruvate Metabolism</p>
               </body>
            </notes>
            <listOfReactants>
               <speciesReference species="M_accoa_c"/>
               <speciesReference species="M_pi_c"/>
            </listOfReactants>
            <listOfProducts>
               <speciesReference species="M_actp_c"/>
               <speciesReference species="M_coa_c"/>
            </listOfProducts>
            <kineticLaw>
               <math xmlns="http://www.w3.org/1998/Math/MathML">
                  <ci> FLUX_VALUE </ci>
               </math>
               <listOfParameters>
                  <parameter id="LOWER_BOUND" value="-INF" units="flux_unit"/>
                  <parameter id="UPPER_BOUND" value="INF" units="flux_unit"/>
                  <parameter id="OBJECTIVE_COEFFICIENT" value="0" units="dimensionless"/>
               </listOfParameters>
            </kineticLaw>
         </reaction>
         <reaction id="R_PYK" name="pyruvate kinase" reversible="false">
            <notes>
               <body xmlns="http://www.w3.org/1999/xhtml">
                  <p>GENE_ASSOCIATION: (b1854 or b1676)</p>
                  <p>SUBSYSTEM: Glycolysis/Gluconeogenesis</p>
               </body>
            </notes>
            <listOfReactants>
               <speciesReference species="M_adp_c"/>
               <speciesReference species="M_h_c"/>
               <speciesReference species="M_pep_c"/>
            </listOfReactants>
            <listOfProducts>
               <speciesReference species="M_atp_c"/>
               <speciesReference species="M_pyr_c"/>
            </listOfProducts>
            <kineticLaw>
               <math xmlns="http://www.w3.org/1998/Math/MathML">
                  <ci> FLUX_VALUE </ci>
               </math>
               <listOfParameters>
                  <parameter id="LOWER_BOUND" value="0" units="flux_unit"/>
                  <parameter id="UPPER_BOUND" value="INF" units="flux_unit"/>
                  <parameter id="OBJECTIVE_COEFFICIENT" value="0" units="dimensionless"/>
               </listOfParameters>
            </kineticLaw>
         </reaction>
         <reaction id="R_PYRt2r" name="pyruvate reversible transport via proton symport">
            <notes>
               <body xmlns="http://www.w3.org/1999/xhtml">
                  <p>GENE_ASSOCIATION: </p>
                  <p>SUBSYSTEM: Transport, Extracellular</p>
               </body>
            </notes>
            <listOfReactants>
               <speciesReference species="M_h_e"/>
               <speciesReference species="M_pyr_e"/>
            </listOfReactants>
            <listOfProducts>
               <speciesReference species="M_h_c"/>
               <speciesReference species="M_pyr_c"/>
            </listOfProducts>
            <kineticLaw>
               <math xmlns="http://www.w3.org/1998/Math/MathML">
                  <ci> FLUX_VALUE </ci>
               </math>
               <listOfParameters>
                  <parameter id="LOWER_BOUND" value="-INF" units="flux_unit"/>
                  <parameter id="UPPER_BOUND" value="INF" units="flux_unit"/>
                  <parameter id="OBJECTIVE_COEFFICIENT" value="0" units="dimensionless"/>
               </listOfParameters>
            </kineticLaw>
         </reaction>
         <reaction id="R_RPE" name="ribulose 5-phosphate 3-epimerase">
            <notes>
               <body xmlns="http://www.w3.org/1999/xhtml">
                  <p>GENE_ASSOCIATION: (b3386 or b4301)</p>
                  <p>SUBSYSTEM: Pentose Phosphate Pathway</p>
               </body>
            </notes>
            <listOfReactants>
               <speciesReference species="M_ru5p_D_c"/>
            </listOfReactants>
            <listOfProducts>
               <speciesReference species="M_xu5p_D_c"/>
            </listOfProducts>
            <kineticLaw>
               <math xmlns="http://www.w3.org/1998/Math/MathML">
                  <ci> FLUX_VALUE </ci>
               </math>
               <listOfParameters>
                  <parameter id="LOWER_BOUND" value="-INF" units="flux_unit"/>
                  <parameter id="UPPER_BOUND" value="INF" units="flux_unit"/>
                  <parameter id="OBJECTIVE_COEFFICIENT" value="0" units="dimensionless"/>
               </listOfParameters>
            </kineticLaw>
         </reaction>
         <reaction id="R_RPI" name="ribose-5-phosphate isomerase">
            <notes>
               <body xmlns="http://www.w3.org/1999/xhtml">
                  <p>GENE_ASSOCIATION: (b2914 or b4090)</p>
                  <p>SUBSYSTEM: Pentose Phosphate Pathway</p>
               </body>
            </notes>
            <listOfReactants>
               <speciesReference species="M_r5p_c"/>
            </listOfReactants>
            <listOfProducts>
               <speciesReference species="M_ru5p_D_c"/>
            </listOfProducts>
            <kineticLaw>
               <math xmlns="http://www.w3.org/1998/Math/MathML">
                  <ci> FLUX_VALUE </ci>
               </math>
               <listOfParameters>
                  <parameter id="LOWER_BOUND" value="-INF" units="flux_unit"/>
                  <parameter id="UPPER_BOUND" value="INF" units="flux_unit"/>
                  <parameter id="OBJECTIVE_COEFFICIENT" value="0" units="dimensionless"/>
               </listOfParameters>
            </kineticLaw>
         </reaction>
         <reaction id="R_SUCCt2_2"
                   name="succinate transport via proton symport (2 H)"
                   reversible="false">
            <notes>
               <body xmlns="http://www.w3.org/1999/xhtml">
                  <p>GENE_ASSOCIATION: b3528</p>
                  <p>SUBSYSTEM: Transport, Extracellular</p>
               </body>
            </notes>
            <listOfReactants>
               <speciesReference species="M_h_e" stoichiometry="2"/>
               <speciesReference species="M_succ_e"/>
            </listOfReactants>
            <listOfProducts>
               <speciesReference species="M_h_c" stoichiometry="2"/>
               <speciesReference species="M_succ_c"/>
            </listOfProducts>
            <kineticLaw>
               <math xmlns="http://www.w3.org/1998/Math/MathML">
                  <ci> FLUX_VALUE </ci>
               </math>
               <listOfParameters>
                  <parameter id="LOWER_BOUND" value="0" units="flux_unit"/>
                  <parameter id="UPPER_BOUND" value="INF" units="flux_unit"/>
                  <parameter id="OBJECTIVE_COEFFICIENT" value="0" units="dimensionless"/>
               </listOfParameters>
            </kineticLaw>
         </reaction>
         <reaction id="R_SUCCt3"
                   name="succinate transport out via proton antiport"
                   reversible="false">
            <notes>
               <body xmlns="http://www.w3.org/1999/xhtml">
                  <p>GENE_ASSOCIATION: </p>
                  <p>SUBSYSTEM: Transport, Extracellular</p>
               </body>
            </notes>
            <listOfReactants>
               <speciesReference species="M_h_e"/>
               <speciesReference species="M_succ_c"/>
            </listOfReactants>
            <listOfProducts>
               <speciesReference species="M_h_c"/>
               <speciesReference species="M_succ_e"/>
            </listOfProducts>
            <kineticLaw>
               <math xmlns="http://www.w3.org/1998/Math/MathML">
                  <ci> FLUX_VALUE </ci>
               </math>
               <listOfParameters>
                  <parameter id="LOWER_BOUND" value="0" units="flux_unit"/>
                  <parameter id="UPPER_BOUND" value="INF" units="flux_unit"/>
                  <parameter id="OBJECTIVE_COEFFICIENT" value="0" units="dimensionless"/>
               </listOfParameters>
            </kineticLaw>
         </reaction>
         <reaction id="R_SUCDi"
                   name="succinate dehydrogenase (irreversible)"
                   reversible="false">
            <notes>
               <body xmlns="http://www.w3.org/1999/xhtml">
                  <p>GENE_ASSOCIATION: (b0721 and b0722 and b0723 and b0724)</p>
                  <p>SUBSYSTEM: Oxidative Phosphorylation</p>
               </body>
            </notes>
            <listOfReactants>
               <speciesReference species="M_q8_c"/>
               <speciesReference species="M_succ_c"/>
            </listOfReactants>
            <listOfProducts>
               <speciesReference species="M_fum_c"/>
               <speciesReference species="M_q8h2_c"/>
            </listOfProducts>
            <kineticLaw>
               <math xmlns="http://www.w3.org/1998/Math/MathML">
                  <ci> FLUX_VALUE </ci>
               </math>
               <listOfParameters>
                  <parameter id="LOWER_BOUND" value="0" units="flux_unit"/>
                  <parameter id="UPPER_BOUND" value="INF" units="flux_unit"/>
                  <parameter id="OBJECTIVE_COEFFICIENT" value="0" units="dimensionless"/>
               </listOfParameters>
            </kineticLaw>
         </reaction>
         <reaction id="R_SUCOAS" name="succinyl-CoA synthetase (ADP-forming)">
            <notes>
               <body xmlns="http://www.w3.org/1999/xhtml">
                  <p>GENE_ASSOCIATION: (b0728  and  b0729)</p>
                  <p>SUBSYSTEM: Citric Acid Cycle</p>
               </body>
            </notes>
            <listOfReactants>
               <speciesReference species="M_atp_c"/>
               <speciesReference species="M_coa_c"/>
               <speciesReference species="M_succ_c"/>
            </listOfReactants>
            <listOfProducts>
               <speciesReference species="M_adp_c"/>
               <speciesReference species="M_pi_c"/>
               <speciesReference species="M_succoa_c"/>
            </listOfProducts>
            <kineticLaw>
               <math xmlns="http://www.w3.org/1998/Math/MathML">
                  <ci> FLUX_VALUE </ci>
               </math>
               <listOfParameters>
                  <parameter id="LOWER_BOUND" value="-INF" units="flux_unit"/>
                  <parameter id="UPPER_BOUND" value="INF" units="flux_unit"/>
                  <parameter id="OBJECTIVE_COEFFICIENT" value="0" units="dimensionless"/>
               </listOfParameters>
            </kineticLaw>
         </reaction>
         <reaction id="R_TALA" name="transaldolase">
            <notes>
               <body xmlns="http://www.w3.org/1999/xhtml">
                  <p>GENE_ASSOCIATION: (b2464 or b0008)</p>
                  <p>SUBSYSTEM: Pentose Phosphate Pathway</p>
               </body>
            </notes>
            <listOfReactants>
               <speciesReference species="M_g3p_c"/>
               <speciesReference species="M_s7p_c"/>
            </listOfReactants>
            <listOfProducts>
               <speciesReference species="M_e4p_c"/>
               <speciesReference species="M_f6p_c"/>
            </listOfProducts>
            <kineticLaw>
               <math xmlns="http://www.w3.org/1998/Math/MathML">
                  <ci> FLUX_VALUE </ci>
               </math>
               <listOfParameters>
                  <parameter id="LOWER_BOUND" value="-INF" units="flux_unit"/>
                  <parameter id="UPPER_BOUND" value="INF" units="flux_unit"/>
                  <parameter id="OBJECTIVE_COEFFICIENT" value="0" units="dimensionless"/>
               </listOfParameters>
            </kineticLaw>
         </reaction>
         <reaction id="R_THD2" name="NAD(P) transhydrogenase" reversible="false">
            <notes>
               <body xmlns="http://www.w3.org/1999/xhtml">
                  <p>GENE_ASSOCIATION: (b1602  and  b1603)</p>
                  <p>SUBSYSTEM: Oxidative Phosphorylation</p>
               </body>
            </notes>
            <listOfReactants>
               <speciesReference species="M_h_e" stoichiometry="2"/>
               <speciesReference species="M_nadh_c"/>
               <speciesReference species="M_nadp_c"/>
            </listOfReactants>
            <listOfProducts>
               <speciesReference species="M_h_c" stoichiometry="2"/>
               <speciesReference species="M_nad_c"/>
               <speciesReference species="M_nadph_c"/>
            </listOfProducts>
            <kineticLaw>
               <math xmlns="http://www.w3.org/1998/Math/MathML">
                  <ci> FLUX_VALUE </ci>
               </math>
               <listOfParameters>
                  <parameter id="LOWER_BOUND" value="0" units="flux_unit"/>
                  <parameter id="UPPER_BOUND" value="INF" units="flux_unit"/>
                  <parameter id="OBJECTIVE_COEFFICIENT" value="0" units="dimensionless"/>
               </listOfParameters>
            </kineticLaw>
         </reaction>
         <reaction id="R_TKT1" name="transketolase">
            <notes>
               <body xmlns="http://www.w3.org/1999/xhtml">
                  <p>GENE_ASSOCIATION: (b2935 or b2465)</p>
                  <p>SUBSYSTEM: Pentose Phosphate Pathway</p>
               </body>
            </notes>
            <listOfReactants>
               <speciesReference species="M_r5p_c"/>
               <speciesReference species="M_xu5p_D_c"/>
            </listOfReactants>
            <listOfProducts>
               <speciesReference species="M_g3p_c"/>
               <speciesReference species="M_s7p_c"/>
            </listOfProducts>
            <kineticLaw>
               <math xmlns="http://www.w3.org/1998/Math/MathML">
                  <ci> FLUX_VALUE </ci>
               </math>
               <listOfParameters>
                  <parameter id="LOWER_BOUND" value="-INF" units="flux_unit"/>
                  <parameter id="UPPER_BOUND" value="INF" units="flux_unit"/>
                  <parameter id="OBJECTIVE_COEFFICIENT" value="0" units="dimensionless"/>
               </listOfParameters>
            </kineticLaw>
         </reaction>
         <reaction id="R_TKT2" name="transketolase">
            <notes>
               <body xmlns="http://www.w3.org/1999/xhtml">
                  <p>GENE_ASSOCIATION: (b2935 or b2465)</p>
                  <p>SUBSYSTEM: Pentose Phosphate Pathway</p>
               </body>
            </notes>
            <listOfReactants>
               <speciesReference species="M_e4p_c"/>
               <speciesReference species="M_xu5p_D_c"/>
            </listOfReactants>
            <listOfProducts>
               <speciesReference species="M_f6p_c"/>
               <speciesReference species="M_g3p_c"/>
            </listOfProducts>
            <kineticLaw>
               <math xmlns="http://www.w3.org/1998/Math/MathML">
                  <ci> FLUX_VALUE </ci>
               </math>
               <listOfParameters>
                  <parameter id="LOWER_BOUND" value="-INF" units="flux_unit"/>
                  <parameter id="UPPER_BOUND" value="INF" units="flux_unit"/>
                  <parameter id="OBJECTIVE_COEFFICIENT" value="0" units="dimensionless"/>
               </listOfParameters>
            </kineticLaw>
         </reaction>
         <reaction id="R_TPI" name="triose-phosphate isomerase">
            <notes>
               <body xmlns="http://www.w3.org/1999/xhtml">
                  <p>GENE_ASSOCIATION: b3919</p>
                  <p>SUBSYSTEM: Glycolysis/Gluconeogenesis</p>
               </body>
            </notes>
            <listOfReactants>
               <speciesReference species="M_dhap_c"/>
            </listOfReactants>
            <listOfProducts>
               <speciesReference species="M_g3p_c"/>
            </listOfProducts>
            <kineticLaw>
               <math xmlns="http://www.w3.org/1998/Math/MathML">
                  <ci> FLUX_VALUE </ci>
               </math>
               <listOfParameters>
                  <parameter id="LOWER_BOUND" value="-INF" units="flux_unit"/>
                  <parameter id="UPPER_BOUND" value="INF" units="flux_unit"/>
                  <parameter id="OBJECTIVE_COEFFICIENT" value="0" units="dimensionless"/>
               </listOfParameters>
            </kineticLaw>
         </reaction>
         <reaction id="er_001" name="acetoacetyl-CoA thiolase">
            <notes>
               <body xmlns="http://www.w3.org/1999/xhtml">
                  <p>GENE_ASSOCIATION: b2342 or b3845</p>
                  <p>SUBSYSTEM: </p>
               </body>
            </notes>
            <listOfReactants>
               <speciesReference species="M_accoa_c" stoichiometry="2"/>
            </listOfReactants>
            <listOfProducts>
               <speciesReference species="s_0367_c" stoichiometry="1"/>
               <speciesReference species="M_coa_c" stoichiometry="1"/>
            </listOfProducts>
            <kineticLaw>
               <math xmlns="http://www.w3.org/1998/Math/MathML">
                  <ci> FLUX_VALUE </ci>
               </math>
               <listOfParameters>
                  <parameter id="LOWER_BOUND" value="-INF" units="flux_unit"/>
                  <parameter id="UPPER_BOUND" value="INF" units="flux_unit"/>
                  <parameter id="OBJECTIVE_COEFFICIENT" value="0" units="dimensionless"/>
               </listOfParameters>
            </kineticLaw>
         </reaction>
         <reaction id="er_002" name="3-hydroxyacyl-CoA dehydrogenase">
            <notes>
               <body xmlns="http://www.w3.org/1999/xhtml">
                  <p>GENE_ASSOCIATION: b3846 or b2341</p>
                  <p>SUBSYSTEM: </p>
               </body>
            </notes>
            <listOfReactants>
               <speciesReference species="s_0367_c" stoichiometry="1"/>
               <speciesReference species="M_nadh_c" stoichiometry="1"/>
               <speciesReference species="M_h_c" stoichiometry="1"/>
            </listOfReactants>
            <listOfProducts>
               <speciesReference species="es_001_c" stoichiometry="1"/>
               <speciesReference species="M_nad_c" stoichiometry="1"/>
            </listOfProducts>
            <kineticLaw>
               <math xmlns="http://www.w3.org/1998/Math/MathML">
                  <ci> FLUX_VALUE </ci>
               </math>
               <listOfParameters>
                  <parameter id="LOWER_BOUND" value="-INF" units="flux_unit"/>
                  <parameter id="UPPER_BOUND" value="INF" units="flux_unit"/>
                  <parameter id="OBJECTIVE_COEFFICIENT" value="0" units="dimensionless"/>
               </listOfParameters>
            </kineticLaw>
         </reaction>
         <reaction id="er_003" name="enoyl-CoA hydratase">
            <notes>
               <body xmlns="http://www.w3.org/1999/xhtml">
                  <p>GENE_ASSOCIATION: b3846 or b2341</p>
                  <p>SUBSYSTEM: </p>
               </body>
            </notes>
            <listOfReactants>
               <speciesReference species="es_001_c" stoichiometry="1"/>
            </listOfReactants>
            <listOfProducts>
               <speciesReference species="es_002_c" stoichiometry="1"/>
               <speciesReference species="M_h2o_c" stoichiometry="1"/>
            </listOfProducts>
            <kineticLaw>
               <math xmlns="http://www.w3.org/1998/Math/MathML">
                  <ci> FLUX_VALUE </ci>
               </math>
               <listOfParameters>
                  <parameter id="LOWER_BOUND" value="-INF" units="flux_unit"/>
                  <parameter id="UPPER_BOUND" value="INF" units="flux_unit"/>
                  <parameter id="OBJECTIVE_COEFFICIENT" value="0" units="dimensionless"/>
               </listOfParameters>
            </kineticLaw>
         </reaction>
         <reaction id="er_004" name="enoyl-CoA reductase">
            <notes>
               <body xmlns="http://www.w3.org/1999/xhtml">
                  <p>GENE_ASSOCIATION: b0221</p>
                  <p>SUBSYSTEM: </p>
               </body>
            </notes>
            <listOfReactants>
               <speciesReference species="es_002_c" stoichiometry="1"/>
               <speciesReference species="M_nadh_c" stoichiometry="1"/>
               <speciesReference species="M_h_c" stoichiometry="1"/>
            </listOfReactants>
            <listOfProducts>
               <speciesReference species="es_003_c" stoichiometry="1"/>
               <speciesReference species="M_nad_c" stoichiometry="1"/>
            </listOfProducts>
            <kineticLaw>
               <math xmlns="http://www.w3.org/1998/Math/MathML">
                  <ci> FLUX_VALUE </ci>
               </math>
               <listOfParameters>
                  <parameter id="LOWER_BOUND" value="-INF" units="flux_unit"/>
                  <parameter id="UPPER_BOUND" value="INF" units="flux_unit"/>
                  <parameter id="OBJECTIVE_COEFFICIENT" value="0" units="dimensionless"/>
               </listOfParameters>
            </kineticLaw>
         </reaction>
         <reaction id="er_005" name="acetoacetyl-CoA thiolase">
            <notes>
               <body xmlns="http://www.w3.org/1999/xhtml">
                  <p>GENE_ASSOCIATION: b2342 or b3845</p>
                  <p>SUBSYSTEM: </p>
               </body>
            </notes>
            <listOfReactants>
               <speciesReference species="M_accoa_c" stoichiometry="1"/>
               <speciesReference species="es_003_c" stoichiometry="1"/>
            </listOfReactants>
            <listOfProducts>
               <speciesReference species="es_004_c" stoichiometry="1"/>
               <speciesReference species="M_coa_c" stoichiometry="1"/>
            </listOfProducts>
            <kineticLaw>
               <math xmlns="http://www.w3.org/1998/Math/MathML">
                  <ci> FLUX_VALUE </ci>
               </math>
               <listOfParameters>
                  <parameter id="LOWER_BOUND" value="-INF" units="flux_unit"/>
                  <parameter id="UPPER_BOUND" value="INF" units="flux_unit"/>
                  <parameter id="OBJECTIVE_COEFFICIENT" value="0" units="dimensionless"/>
               </listOfParameters>
            </kineticLaw>
         </reaction>
         <reaction id="er_006" name="3-hydroxyacyl-CoA dehydrogenase">
            <notes>
               <body xmlns="http://www.w3.org/1999/xhtml">
                  <p>GENE_ASSOCIATION: b3846 or b2341</p>
                  <p>SUBSYSTEM: </p>
               </body>
            </notes>
            <listOfReactants>
               <speciesReference species="es_004_c" stoichiometry="1"/>
               <speciesReference species="M_nadh_c" stoichiometry="1"/>
               <speciesReference species="M_h_c" stoichiometry="1"/>
            </listOfReactants>
            <listOfProducts>
               <speciesReference species="es_005_c" stoichiometry="1"/>
               <speciesReference species="M_nad_c" stoichiometry="1"/>
            </listOfProducts>
            <kineticLaw>
               <math xmlns="http://www.w3.org/1998/Math/MathML">
                  <ci> FLUX_VALUE </ci>
               </math>
               <listOfParameters>
                  <parameter id="LOWER_BOUND" value="-INF" units="flux_unit"/>
                  <parameter id="UPPER_BOUND" value="INF" units="flux_unit"/>
                  <parameter id="OBJECTIVE_COEFFICIENT" value="0" units="dimensionless"/>
               </listOfParameters>
            </kineticLaw>
         </reaction>
         <reaction id="er_007" name="enoyl-CoA hydratase">
            <notes>
               <body xmlns="http://www.w3.org/1999/xhtml">
                  <p>GENE_ASSOCIATION: b3846 or b2341</p>
                  <p>SUBSYSTEM: </p>
               </body>
            </notes>
            <listOfReactants>
               <speciesReference species="es_005_c" stoichiometry="1"/>
            </listOfReactants>
            <listOfProducts>
               <speciesReference species="es_006_c" stoichiometry="1"/>
               <speciesReference species="M_h2o_c" stoichiometry="1"/>
            </listOfProducts>
            <kineticLaw>
               <math xmlns="http://www.w3.org/1998/Math/MathML">
                  <ci> FLUX_VALUE </ci>
               </math>
               <listOfParameters>
                  <parameter id="LOWER_BOUND" value="-INF" units="flux_unit"/>
                  <parameter id="UPPER_BOUND" value="INF" units="flux_unit"/>
                  <parameter id="OBJECTIVE_COEFFICIENT" value="0" units="dimensionless"/>
               </listOfParameters>
            </kineticLaw>
         </reaction>
         <reaction id="er_008" name="enoyl-CoA reductase">
            <notes>
               <body xmlns="http://www.w3.org/1999/xhtml">
                  <p>GENE_ASSOCIATION: b0221</p>
                  <p>SUBSYSTEM: </p>
               </body>
            </notes>
            <listOfReactants>
               <speciesReference species="es_006_c" stoichiometry="1"/>
               <speciesReference species="M_nadh_c" stoichiometry="1"/>
               <speciesReference species="M_h_c" stoichiometry="1"/>
            </listOfReactants>
            <listOfProducts>
               <speciesReference species="es_007_c" stoichiometry="1"/>
               <speciesReference species="M_nad_c" stoichiometry="1"/>
            </listOfProducts>
            <kineticLaw>
               <math xmlns="http://www.w3.org/1998/Math/MathML">
                  <ci> FLUX_VALUE </ci>
               </math>
               <listOfParameters>
                  <parameter id="LOWER_BOUND" value="-INF" units="flux_unit"/>
                  <parameter id="UPPER_BOUND" value="INF" units="flux_unit"/>
                  <parameter id="OBJECTIVE_COEFFICIENT" value="0" units="dimensionless"/>
               </listOfParameters>
            </kineticLaw>
         </reaction>
         <reaction id="er_009" name="acetoacetyl-CoA thiolase">
            <notes>
               <body xmlns="http://www.w3.org/1999/xhtml">
                  <p>GENE_ASSOCIATION: b2342 or b3845</p>
                  <p>SUBSYSTEM: </p>
               </body>
            </notes>
            <listOfReactants>
               <speciesReference species="M_accoa_c" stoichiometry="1"/>
               <speciesReference species="es_007_c" stoichiometry="1"/>
            </listOfReactants>
            <listOfProducts>
               <speciesReference species="es_008_c" stoichiometry="1"/>
               <speciesReference species="M_coa_c" stoichiometry="1"/>
            </listOfProducts>
            <kineticLaw>
               <math xmlns="http://www.w3.org/1998/Math/MathML">
                  <ci> FLUX_VALUE </ci>
               </math>
               <listOfParameters>
                  <parameter id="LOWER_BOUND" value="-INF" units="flux_unit"/>
                  <parameter id="UPPER_BOUND" value="INF" units="flux_unit"/>
                  <parameter id="OBJECTIVE_COEFFICIENT" value="0" units="dimensionless"/>
               </listOfParameters>
            </kineticLaw>
         </reaction>
         <reaction id="er_010" name="3-hydroxyacyl-CoA dehydrogenase">
            <notes>
               <body xmlns="http://www.w3.org/1999/xhtml">
                  <p>GENE_ASSOCIATION: b3846 or b2341</p>
                  <p>SUBSYSTEM: </p>
               </body>
            </notes>
            <listOfReactants>
               <speciesReference species="es_008_c" stoichiometry="1"/>
               <speciesReference species="M_nadh_c" stoichiometry="1"/>
               <speciesReference species="M_h_c" stoichiometry="1"/>
            </listOfReactants>
            <listOfProducts>
               <speciesReference species="es_009_c" stoichiometry="1"/>
               <speciesReference species="M_nad_c" stoichiometry="1"/>
            </listOfProducts>
            <kineticLaw>
               <math xmlns="http://www.w3.org/1998/Math/MathML">
                  <ci> FLUX_VALUE </ci>
               </math>
               <listOfParameters>
                  <parameter id="LOWER_BOUND" value="-INF" units="flux_unit"/>
                  <parameter id="UPPER_BOUND" value="INF" units="flux_unit"/>
                  <parameter id="OBJECTIVE_COEFFICIENT" value="0" units="dimensionless"/>
               </listOfParameters>
            </kineticLaw>
         </reaction>
         <reaction id="er_011" name="enoyl-CoA hydratase">
            <notes>
               <body xmlns="http://www.w3.org/1999/xhtml">
                  <p>GENE_ASSOCIATION: b3846 or b2341</p>
                  <p>SUBSYSTEM: </p>
               </body>
            </notes>
            <listOfReactants>
               <speciesReference species="es_009_c" stoichiometry="1"/>
            </listOfReactants>
            <listOfProducts>
               <speciesReference species="es_010_c" stoichiometry="1"/>
               <speciesReference species="M_h2o_c" stoichiometry="1"/>
            </listOfProducts>
            <kineticLaw>
               <math xmlns="http://www.w3.org/1998/Math/MathML">
                  <ci> FLUX_VALUE </ci>
               </math>
               <listOfParameters>
                  <parameter id="LOWER_BOUND" value="-INF" units="flux_unit"/>
                  <parameter id="UPPER_BOUND" value="INF" units="flux_unit"/>
                  <parameter id="OBJECTIVE_COEFFICIENT" value="0" units="dimensionless"/>
               </listOfParameters>
            </kineticLaw>
         </reaction>
         <reaction id="er_012" name="enoyl-CoA reductase">
            <notes>
               <body xmlns="http://www.w3.org/1999/xhtml">
                  <p>GENE_ASSOCIATION: b0221</p>
                  <p>SUBSYSTEM: </p>
               </body>
            </notes>
            <listOfReactants>
               <speciesReference species="es_010_c" stoichiometry="1"/>
               <speciesReference species="M_nadh_c" stoichiometry="1"/>
               <speciesReference species="M_h_c" stoichiometry="1"/>
            </listOfReactants>
            <listOfProducts>
               <speciesReference species="es_011_c" stoichiometry="1"/>
               <speciesReference species="M_nad_c" stoichiometry="1"/>
            </listOfProducts>
            <kineticLaw>
               <math xmlns="http://www.w3.org/1998/Math/MathML">
                  <ci> FLUX_VALUE </ci>
               </math>
               <listOfParameters>
                  <parameter id="LOWER_BOUND" value="-INF" units="flux_unit"/>
                  <parameter id="UPPER_BOUND" value="INF" units="flux_unit"/>
                  <parameter id="OBJECTIVE_COEFFICIENT" value="0" units="dimensionless"/>
               </listOfParameters>
            </kineticLaw>
         </reaction>
         <reaction id="er_013" name="acetoacetyl-CoA thiolase">
            <notes>
               <body xmlns="http://www.w3.org/1999/xhtml">
                  <p>GENE_ASSOCIATION: b2342 or b3845</p>
                  <p>SUBSYSTEM: </p>
               </body>
            </notes>
            <listOfReactants>
               <speciesReference species="M_accoa_c" stoichiometry="1"/>
               <speciesReference species="es_011_c" stoichiometry="1"/>
            </listOfReactants>
            <listOfProducts>
               <speciesReference species="es_012_c" stoichiometry="1"/>
               <speciesReference species="M_coa_c" stoichiometry="1"/>
            </listOfProducts>
            <kineticLaw>
               <math xmlns="http://www.w3.org/1998/Math/MathML">
                  <ci> FLUX_VALUE </ci>
               </math>
               <listOfParameters>
                  <parameter id="LOWER_BOUND" value="-INF" units="flux_unit"/>
                  <parameter id="UPPER_BOUND" value="INF" units="flux_unit"/>
                  <parameter id="OBJECTIVE_COEFFICIENT" value="0" units="dimensionless"/>
               </listOfParameters>
            </kineticLaw>
         </reaction>
         <reaction id="er_014" name="hydroxyacyl-CoA dehydrogenase">
            <notes>
               <body xmlns="http://www.w3.org/1999/xhtml">
                  <p>GENE_ASSOCIATION: b3846 or b2341</p>
                  <p>SUBSYSTEM: </p>
               </body>
            </notes>
            <listOfReactants>
               <speciesReference species="es_012_c" stoichiometry="1"/>
               <speciesReference species="M_nadh_c" stoichiometry="1"/>
               <speciesReference species="M_h_c" stoichiometry="1"/>
            </listOfReactants>
            <listOfProducts>
               <speciesReference species="es_013_c" stoichiometry="1"/>
               <speciesReference species="M_nad_c" stoichiometry="1"/>
            </listOfProducts>
            <kineticLaw>
               <math xmlns="http://www.w3.org/1998/Math/MathML">
                  <ci> FLUX_VALUE </ci>
               </math>
               <listOfParameters>
                  <parameter id="LOWER_BOUND" value="-INF" units="flux_unit"/>
                  <parameter id="UPPER_BOUND" value="INF" units="flux_unit"/>
                  <parameter id="OBJECTIVE_COEFFICIENT" value="0" units="dimensionless"/>
               </listOfParameters>
            </kineticLaw>
         </reaction>
         <reaction id="er_015" name="enoyl-CoA hydratase">
            <notes>
               <body xmlns="http://www.w3.org/1999/xhtml">
                  <p>GENE_ASSOCIATION: b3846 or b2341</p>
                  <p>SUBSYSTEM: </p>
               </body>
            </notes>
            <listOfReactants>
               <speciesReference species="es_013_c" stoichiometry="1"/>
            </listOfReactants>
            <listOfProducts>
               <speciesReference species="es_014_c" stoichiometry="1"/>
               <speciesReference species="M_h2o_c" stoichiometry="1"/>
            </listOfProducts>
            <kineticLaw>
               <math xmlns="http://www.w3.org/1998/Math/MathML">
                  <ci> FLUX_VALUE </ci>
               </math>
               <listOfParameters>
                  <parameter id="LOWER_BOUND" value="-INF" units="flux_unit"/>
                  <parameter id="UPPER_BOUND" value="INF" units="flux_unit"/>
                  <parameter id="OBJECTIVE_COEFFICIENT" value="0" units="dimensionless"/>
               </listOfParameters>
            </kineticLaw>
         </reaction>
         <reaction id="er_016" name="enoyl-CoA reductase">
            <notes>
               <body xmlns="http://www.w3.org/1999/xhtml">
                  <p>GENE_ASSOCIATION: b0221</p>
                  <p>SUBSYSTEM: </p>
               </body>
            </notes>
            <listOfReactants>
               <speciesReference species="es_014_c" stoichiometry="1"/>
               <speciesReference species="M_nadh_c" stoichiometry="1"/>
               <speciesReference species="M_h_c" stoichiometry="1"/>
            </listOfReactants>
            <listOfProducts>
               <speciesReference species="s_0602_c" stoichiometry="1"/>
               <speciesReference species="M_nad_c" stoichiometry="1"/>
            </listOfProducts>
            <kineticLaw>
               <math xmlns="http://www.w3.org/1998/Math/MathML">
                  <ci> FLUX_VALUE </ci>
               </math>
               <listOfParameters>
                  <parameter id="LOWER_BOUND" value="-INF" units="flux_unit"/>
                  <parameter id="UPPER_BOUND" value="INF" units="flux_unit"/>
                  <parameter id="OBJECTIVE_COEFFICIENT" value="0" units="dimensionless"/>
               </listOfParameters>
            </kineticLaw>
         </reaction>
         <reaction id="er_017" name="acetoacetyl-CoA thiolase">
            <notes>
               <body xmlns="http://www.w3.org/1999/xhtml">
                  <p>GENE_ASSOCIATION: b2342 or b3845</p>
                  <p>SUBSYSTEM: </p>
               </body>
            </notes>
            <listOfReactants>
               <speciesReference species="M_accoa_c" stoichiometry="1"/>
               <speciesReference species="s_0602_c" stoichiometry="1"/>
            </listOfReactants>
            <listOfProducts>
               <speciesReference species="es_016_c" stoichiometry="1"/>
               <speciesReference species="M_coa_c" stoichiometry="1"/>
            </listOfProducts>
            <kineticLaw>
               <math xmlns="http://www.w3.org/1998/Math/MathML">
                  <ci> FLUX_VALUE </ci>
               </math>
               <listOfParameters>
                  <parameter id="LOWER_BOUND" value="-INF" units="flux_unit"/>
                  <parameter id="UPPER_BOUND" value="INF" units="flux_unit"/>
                  <parameter id="OBJECTIVE_COEFFICIENT" value="0" units="dimensionless"/>
               </listOfParameters>
            </kineticLaw>
         </reaction>
         <reaction id="er_018" name="hydroxyacyl-CoA dehydrogenase">
            <notes>
               <body xmlns="http://www.w3.org/1999/xhtml">
                  <p>GENE_ASSOCIATION: b3846 or b2341</p>
                  <p>SUBSYSTEM: </p>
               </body>
            </notes>
            <listOfReactants>
               <speciesReference species="es_016_c" stoichiometry="1"/>
               <speciesReference species="M_nadh_c" stoichiometry="1"/>
               <speciesReference species="M_h_c" stoichiometry="1"/>
            </listOfReactants>
            <listOfProducts>
               <speciesReference species="es_017_c" stoichiometry="1"/>
               <speciesReference species="M_nad_c" stoichiometry="1"/>
            </listOfProducts>
            <kineticLaw>
               <math xmlns="http://www.w3.org/1998/Math/MathML">
                  <ci> FLUX_VALUE </ci>
               </math>
               <listOfParameters>
                  <parameter id="LOWER_BOUND" value="-INF" units="flux_unit"/>
                  <parameter id="UPPER_BOUND" value="INF" units="flux_unit"/>
                  <parameter id="OBJECTIVE_COEFFICIENT" value="0" units="dimensionless"/>
               </listOfParameters>
            </kineticLaw>
         </reaction>
         <reaction id="er_019" name="enoyl-CoA hydratase">
            <notes>
               <body xmlns="http://www.w3.org/1999/xhtml">
                  <p>GENE_ASSOCIATION: b3846 or b2341</p>
                  <p>SUBSYSTEM: </p>
               </body>
            </notes>
            <listOfReactants>
               <speciesReference species="es_017_c" stoichiometry="1"/>
            </listOfReactants>
            <listOfProducts>
               <speciesReference species="es_018_c" stoichiometry="1"/>
               <speciesReference species="M_h2o_c" stoichiometry="1"/>
            </listOfProducts>
            <kineticLaw>
               <math xmlns="http://www.w3.org/1998/Math/MathML">
                  <ci> FLUX_VALUE </ci>
               </math>
               <listOfParameters>
                  <parameter id="LOWER_BOUND" value="-INF" units="flux_unit"/>
                  <parameter id="UPPER_BOUND" value="INF" units="flux_unit"/>
                  <parameter id="OBJECTIVE_COEFFICIENT" value="0" units="dimensionless"/>
               </listOfParameters>
            </kineticLaw>
         </reaction>
         <reaction id="er_020" name="enoyl-CoA reductase">
            <notes>
               <body xmlns="http://www.w3.org/1999/xhtml">
                  <p>GENE_ASSOCIATION: b0221</p>
                  <p>SUBSYSTEM: </p>
               </body>
            </notes>
            <listOfReactants>
               <speciesReference species="es_018_c" stoichiometry="1"/>
               <speciesReference species="M_nadh_c" stoichiometry="1"/>
               <speciesReference species="M_h_c" stoichiometry="1"/>
            </listOfReactants>
            <listOfProducts>
               <speciesReference species="s_1073_c" stoichiometry="1"/>
               <speciesReference species="M_nad_c" stoichiometry="1"/>
            </listOfProducts>
            <kineticLaw>
               <math xmlns="http://www.w3.org/1998/Math/MathML">
                  <ci> FLUX_VALUE </ci>
               </math>
               <listOfParameters>
                  <parameter id="LOWER_BOUND" value="-INF" units="flux_unit"/>
                  <parameter id="UPPER_BOUND" value="INF" units="flux_unit"/>
                  <parameter id="OBJECTIVE_COEFFICIENT" value="0" units="dimensionless"/>
               </listOfParameters>
            </kineticLaw>
         </reaction>
         <reaction id="er_027" name="alcohol dehydrogenase (to butanol)">
            <notes>
               <body xmlns="http://www.w3.org/1999/xhtml">
                  <p>GENE_ASSOCIATION: (b0356 or b1478 or b1241)</p>
                  <p>SUBSYSTEM: </p>
               </body>
            </notes>
            <listOfReactants>
               <speciesReference species="es_003_c" stoichiometry="1"/>
               <speciesReference species="M_nadh_c" stoichiometry="2"/>
            </listOfReactants>
            <listOfProducts>
               <speciesReference species="es_025_c" stoichiometry="1"/>
               <speciesReference species="M_coa_c" stoichiometry="1"/>
               <speciesReference species="M_nad_c" stoichiometry="2"/>
            </listOfProducts>
            <kineticLaw>
               <math xmlns="http://www.w3.org/1998/Math/MathML">
                  <ci> FLUX_VALUE </ci>
               </math>
               <listOfParameters>
                  <parameter id="LOWER_BOUND" value="0" units="flux_unit"/>
                  <parameter id="UPPER_BOUND" value="INF" units="flux_unit"/>
                  <parameter id="OBJECTIVE_COEFFICIENT" value="0" units="dimensionless"/>
               </listOfParameters>
            </kineticLaw>
         </reaction>
         <reaction id="er_030" name="alcohol dehydrogenase (to butanoic acid)">
            <notes>
               <body xmlns="http://www.w3.org/1999/xhtml">
                  <p>GENE_ASSOCIATION: (b0356 or b1478 or b1241)</p>
                  <p>SUBSYSTEM: </p>
               </body>
            </notes>
            <listOfReactants>
               <speciesReference species="es_004_c" stoichiometry="1"/>
            </listOfReactants>
            <listOfProducts>
               <speciesReference species="es_028_c" stoichiometry="1"/>
               <speciesReference species="M_coa_c" stoichiometry="1"/>
            </listOfProducts>
            <kineticLaw>
               <math xmlns="http://www.w3.org/1998/Math/MathML">
                  <ci> FLUX_VALUE </ci>
               </math>
               <listOfParameters>
                  <parameter id="LOWER_BOUND" value="0" units="flux_unit"/>
                  <parameter id="UPPER_BOUND" value="INF" units="flux_unit"/>
                  <parameter id="OBJECTIVE_COEFFICIENT" value="0" units="dimensionless"/>
               </listOfParameters>
            </kineticLaw>
         </reaction>
         <reaction id="er_035" name="alcohol dehydrogenase (to hexanol)">
            <notes>
               <body xmlns="http://www.w3.org/1999/xhtml">
                  <p>GENE_ASSOCIATION: (b0356 or b1478 or b1241)</p>
                  <p>SUBSYSTEM: </p>
               </body>
            </notes>
            <listOfReactants>
               <speciesReference species="es_007_c" stoichiometry="1"/>
               <speciesReference species="M_nadh_c" stoichiometry="2"/>
            </listOfReactants>
            <listOfProducts>
               <speciesReference species="es_033_c" stoichiometry="1"/>
               <speciesReference species="M_coa_c" stoichiometry="1"/>
               <speciesReference species="M_nad_c" stoichiometry="2"/>
            </listOfProducts>
            <kineticLaw>
               <math xmlns="http://www.w3.org/1998/Math/MathML">
                  <ci> FLUX_VALUE </ci>
               </math>
               <listOfParameters>
                  <parameter id="LOWER_BOUND" value="0" units="flux_unit"/>
                  <parameter id="UPPER_BOUND" value="0" units="flux_unit"/>
                  <parameter id="OBJECTIVE_COEFFICIENT" value="0" units="dimensionless"/>
               </listOfParameters>
            </kineticLaw>
         </reaction>
         <reaction id="er_036" name="alcohol dehydrogenase (to hexanoic acid)">
            <notes>
               <body xmlns="http://www.w3.org/1999/xhtml">
                  <p>GENE_ASSOCIATION: (b0356 or b1478 or b1241)</p>
                  <p>SUBSYSTEM: </p>
               </body>
            </notes>
            <listOfReactants>
               <speciesReference species="es_007_c" stoichiometry="1"/>
            </listOfReactants>
            <listOfProducts>
               <speciesReference species="es_034_c" stoichiometry="1"/>
               <speciesReference species="M_coa_c" stoichiometry="1"/>
            </listOfProducts>
            <kineticLaw>
               <math xmlns="http://www.w3.org/1998/Math/MathML">
                  <ci> FLUX_VALUE </ci>
               </math>
               <listOfParameters>
                  <parameter id="LOWER_BOUND" value="0" units="flux_unit"/>
                  <parameter id="UPPER_BOUND" value="0" units="flux_unit"/>
                  <parameter id="OBJECTIVE_COEFFICIENT" value="0" units="dimensionless"/>
               </listOfParameters>
            </kineticLaw>
         </reaction>
         <reaction id="er_043" name="alcohol dehydrogenase (to octanol)">
            <notes>
               <body xmlns="http://www.w3.org/1999/xhtml">
                  <p>GENE_ASSOCIATION: (b0356 or b1478 or b1241)</p>
                  <p>SUBSYSTEM: </p>
               </body>
            </notes>
            <listOfReactants>
               <speciesReference species="es_011_c" stoichiometry="1"/>
               <speciesReference species="M_nadh_c" stoichiometry="2"/>
            </listOfReactants>
            <listOfProducts>
               <speciesReference species="es_041_c" stoichiometry="1"/>
               <speciesReference species="M_coa_c" stoichiometry="1"/>
               <speciesReference species="M_nad_c" stoichiometry="2"/>
            </listOfProducts>
            <kineticLaw>
               <math xmlns="http://www.w3.org/1998/Math/MathML">
                  <ci> FLUX_VALUE </ci>
               </math>
               <listOfParameters>
                  <parameter id="LOWER_BOUND" value="0" units="flux_unit"/>
                  <parameter id="UPPER_BOUND" value="0" units="flux_unit"/>
                  <parameter id="OBJECTIVE_COEFFICIENT" value="0" units="dimensionless"/>
               </listOfParameters>
            </kineticLaw>
         </reaction>
         <reaction id="er_044" name="aldehyde dehydrogenase (to octanoic acid)">
            <notes>
               <body xmlns="http://www.w3.org/1999/xhtml">
                  <p>GENE_ASSOCIATION: </p>
                  <p>SUBSYSTEM: </p>
               </body>
            </notes>
            <listOfReactants>
               <speciesReference species="es_011_c" stoichiometry="1"/>
            </listOfReactants>
            <listOfProducts>
               <speciesReference species="es_042_c" stoichiometry="1"/>
               <speciesReference species="M_coa_c" stoichiometry="1"/>
            </listOfProducts>
            <kineticLaw>
               <math xmlns="http://www.w3.org/1998/Math/MathML">
                  <ci> FLUX_VALUE </ci>
               </math>
               <listOfParameters>
                  <parameter id="LOWER_BOUND" value="0" units="flux_unit"/>
                  <parameter id="UPPER_BOUND" value="0" units="flux_unit"/>
                  <parameter id="OBJECTIVE_COEFFICIENT" value="0" units="dimensionless"/>
               </listOfParameters>
            </kineticLaw>
         </reaction>
         <reaction id="er_051" name="alcohol dehydrogenase (to decanol)">
            <notes>
               <body xmlns="http://www.w3.org/1999/xhtml">
                  <p>GENE_ASSOCIATION: (b0356 or b1478 or b1241)</p>
                  <p>SUBSYSTEM: </p>
               </body>
            </notes>
            <listOfReactants>
               <speciesReference species="s_0602_c" stoichiometry="1"/>
               <speciesReference species="M_nadh_c" stoichiometry="2"/>
            </listOfReactants>
            <listOfProducts>
               <speciesReference species="es_049_c" stoichiometry="1"/>
               <speciesReference species="M_coa_c" stoichiometry="1"/>
               <speciesReference species="M_nad_c" stoichiometry="2"/>
            </listOfProducts>
            <kineticLaw>
               <math xmlns="http://www.w3.org/1998/Math/MathML">
                  <ci> FLUX_VALUE </ci>
               </math>
               <listOfParameters>
                  <parameter id="LOWER_BOUND" value="0" units="flux_unit"/>
                  <parameter id="UPPER_BOUND" value="0" units="flux_unit"/>
                  <parameter id="OBJECTIVE_COEFFICIENT" value="0" units="dimensionless"/>
               </listOfParameters>
            </kineticLaw>
         </reaction>
         <reaction id="er_052" name="aldehyde dehydrogenase (to decanoic acid)">
            <notes>
               <body xmlns="http://www.w3.org/1999/xhtml">
                  <p>GENE_ASSOCIATION: </p>
                  <p>SUBSYSTEM: </p>
               </body>
            </notes>
            <listOfReactants>
               <speciesReference species="s_0602_c" stoichiometry="1"/>
            </listOfReactants>
            <listOfProducts>
               <speciesReference species="es_050_c" stoichiometry="1"/>
               <speciesReference species="M_coa_c" stoichiometry="1"/>
            </listOfProducts>
            <kineticLaw>
               <math xmlns="http://www.w3.org/1998/Math/MathML">
                  <ci> FLUX_VALUE </ci>
               </math>
               <listOfParameters>
                  <parameter id="LOWER_BOUND" value="0" units="flux_unit"/>
                  <parameter id="UPPER_BOUND" value="0" units="flux_unit"/>
                  <parameter id="OBJECTIVE_COEFFICIENT" value="0" units="dimensionless"/>
               </listOfParameters>
            </kineticLaw>
         </reaction>
         <reaction id="er_059" name="alcohol dehydrogenase (to dodecanol)">
            <notes>
               <body xmlns="http://www.w3.org/1999/xhtml">
                  <p>GENE_ASSOCIATION: (b0356 or b1478 or b1241)</p>
                  <p>SUBSYSTEM: </p>
               </body>
            </notes>
            <listOfReactants>
               <speciesReference species="s_1073_c" stoichiometry="1"/>
               <speciesReference species="M_nadh_c" stoichiometry="2"/>
            </listOfReactants>
            <listOfProducts>
               <speciesReference species="es_058_c" stoichiometry="1"/>
               <speciesReference species="M_coa_c" stoichiometry="1"/>
               <speciesReference species="M_nad_c" stoichiometry="2"/>
            </listOfProducts>
            <kineticLaw>
               <math xmlns="http://www.w3.org/1998/Math/MathML">
                  <ci> FLUX_VALUE </ci>
               </math>
               <listOfParameters>
                  <parameter id="LOWER_BOUND" value="0" units="flux_unit"/>
                  <parameter id="UPPER_BOUND" value="0" units="flux_unit"/>
                  <parameter id="OBJECTIVE_COEFFICIENT" value="0" units="dimensionless"/>
               </listOfParameters>
            </kineticLaw>
         </reaction>
         <reaction id="er_060" name="aldehyde dehydrogenase (to dodecanoic acid)">
            <notes>
               <body xmlns="http://www.w3.org/1999/xhtml">
                  <p>GENE_ASSOCIATION: </p>
                  <p>SUBSYSTEM: </p>
               </body>
            </notes>
            <listOfReactants>
               <speciesReference species="s_1073_c" stoichiometry="1"/>
            </listOfReactants>
            <listOfProducts>
               <speciesReference species="es_059_c" stoichiometry="1"/>
               <speciesReference species="M_coa_c" stoichiometry="1"/>
            </listOfProducts>
            <kineticLaw>
               <math xmlns="http://www.w3.org/1998/Math/MathML">
                  <ci> FLUX_VALUE </ci>
               </math>
               <listOfParameters>
                  <parameter id="LOWER_BOUND" value="0" units="flux_unit"/>
                  <parameter id="UPPER_BOUND" value="0" units="flux_unit"/>
                  <parameter id="OBJECTIVE_COEFFICIENT" value="0" units="dimensionless"/>
               </listOfParameters>
            </kineticLaw>
         </reaction>
      </listOfReactions>
   </model>
</sbml>
