# Supplementary material for: RobOKoD: microbial strain design for (over)production of target compounds
Source: Front Cell Dev Biol. 2015 Mar 24;3:17. doi: 10.3389/fcell.2015.00017 (PMC4371745; doi:10.3389/fcell.2015.00017)
Supplement: Supplementary file 1 [file supplementaryfolder1.ZIP › Supplementary File 1/overexpressRanker.m]

function [ranked_reactions, range, OFDB_min, OFDB_max, OBDF_min, OBDF_max] ...
    = overexpressRanker(cobra_model, biomass_reaction_id, target_reaction_id)

% Ignore exchange reactions:
exchange_reaction_ids = find(findExcRxns(cobra_model,1));
non_exchange_reaction_ids = setdiff(1:length(cobra_model.rxns), exchange_reaction_ids);

% Optimise target while making biomass at different percentages (from 0 to
% 100%) of maximum...
range = 0:5:100;
[OFDB_min, OFDB_max] = multiFluxVariability(cobra_model, non_exchange_reaction_ids, biomass_reaction_id, target_reaction_id, range);

% Optimise biomass while making target at different percentages (from 0 to
% 100%) of maximum...
[OBDF_min, OBDF_max] = multiFluxVariability(cobra_model, non_exchange_reaction_ids, target_reaction_id, biomass_reaction_id, range);
OBDF_min = fliplr(OBDF_min);
OBDF_max = fliplr(OBDF_max);

ranked_reactions = [];

number_fva_points = size(OFDB_min,2);
percentile_25 = ceil(number_fva_points * 25/100);

for k = 1:length(non_exchange_reaction_ids)
    % Ignore profiles that are bidirectional:
    if bidirectional(OFDB_min(k,:)) || bidirectional(OFDB_max(k,:)) ...
        || bidirectional(OBDF_min(k,:)) || bidirectional(OBDF_max(k,:))
        continue
    else
        % Find lowest variability for optimizing target from 5% target:
        if sum(OBDF_max(k,1:percentile_25), 2) > 0
            % Target variability when making biomass:
            max_OBDF = OBDF_max(k,1:percentile_25)';
            max_OFDB = OFDB_max(k,1:percentile_25)';
            min_OFDB = OFDB_min(k,1:percentile_25)';
            min_max_total = sum(max_OFDB - min_OFDB);
        elseif sum(OBDF_min(k,1:percentile_25), 2) < 0
            max_OBDF = OBDF_min(k,1:percentile_25)';
            max_OFDB = OFDB_min(k,1:percentile_25)';
            min_OFDB = OFDB_max(k,1:percentile_25)';
            min_max_total = sum(abs(min_OFDB) - abs(max_OFDB)); 
        else
            continue;
        end

        if abs(min_max_total) > 1e-6
            target_ub_diff = sum(abs(max_OFDB) - abs(max_OBDF));
            ranked_reactions = [ranked_reactions; non_exchange_reaction_ids(k), target_ub_diff / min_max_total];
        end
    end
end

% Sort:
if ~isempty(ranked_reactions)
    ranked_reactions = sortrows(ranked_reactions, -2);
    
    % Only those FVA values for ranked_reactions need to be returned.
    % Map indexes of ranked_reactions to non_exchange_reaction_ids:
    fva_reaction_indices = arrayfun(@(x) find(non_exchange_reaction_ids == x, 1), ranked_reactions(:,1));
    OFDB_min = OFDB_min(fva_reaction_indices, :);
    OFDB_max = OFDB_max(fva_reaction_indices, :);
    OBDF_min = OBDF_min(fva_reaction_indices, :);
    OBDF_max = OBDF_max(fva_reaction_indices, :);
else
    OFDB_min = [];
    OFDB_max = [];
    OBDF_min = [];
    OBDF_max = [];
end
