# Supplementary material for: RobOKoD: microbial strain design for (over)production of target compounds
Source: Front Cell Dev Biol. 2015 Mar 24;3:17. doi: 10.3389/fcell.2015.00017 (PMC4371745; doi:10.3389/fcell.2015.00017)
Supplement: Supplementary file 1 [file supplementaryfolder1.ZIP › Supplementary File 1/robustKnock/knockCheck.m]

function res=knockCheck(model, knockedInds, coupledFlag, coupled, maxW)

%if we use the seperated model, we need to knock the coupled reactions too
res=[];
if(coupledFlag)
    for k=1:length(coupled)
        if (find(knockedInds==coupled(k,1)))
            knockedInds(end+1)=coupled(k,2);
        end
    end
end

%find fluxes
ubNew=model.ub;
ubNew(knockedInds)=0;
lbNew=model.lb;
lbNew(knockedInds)=0;

%find optimal objective and then force it
ProbMaxBiomass=lpAssign(-model.organismObjective, model.S, model.row_lb, model.row_ub, lbNew, ubNew);
ResMaxBiomass=tomRun('cplex', ProbMaxBiomass, 0);
ubNew(model.organismObjectiveInd)=-ResMaxBiomass.f_k;
lbNew(model.organismObjectiveInd)=-ResMaxBiomass.f_k;

if (ResMaxBiomass.ExitFlag == 0)
    %res.chemical = model.chemicalInd;
    res.knockedInds = knockedInds;
    %res.maxW=maxW;
    res.objectiveVal=-ResMaxBiomass.f_k;

    %maximum secretion and matching fluxes
    Prob_maxChemical=lpAssign(-model.C_chemical, model.S, model.row_lb, model.row_ub, lbNew, ubNew);
    Result_maxChemical=tomRun('cplex', Prob_maxChemical, 0);
    %res.exitFlagOfMaxChemical=Result_maxChemical.ExitFlag;
    res.maxChemical=Result_maxChemical.x_k(model.chemicalInd);
    %res.x_kOfMaxChemical=Result_maxChemical.x_k;

    %minimum secretion and fluxes
    Prob_minChemical=lpAssign(model.C_chemical, model.S, model.row_lb, model.row_ub, lbNew, ubNew);
    Result_minChemical=tomRun('cplex', Prob_minChemical, 0);
    %res.exitFlagOfGuerenteedChemical=Result_minChemical.ExitFlag;
    res.GuerenteedChemical=Result_minChemical.x_k(model.chemicalInd);
    %res.x_kOfMinChemical=Result_minChemical.x_k;
end
