# Supplementary material for: RobOKoD: microbial strain design for (over)production of target compounds
Source: Front Cell Dev Biol. 2015 Mar 24;3:17. doi: 10.3389/fcell.2015.00017 (PMC4371745; doi:10.3389/fcell.2015.00017)
Supplement: Supplementary file 1 [file supplementaryfolder1.ZIP › Supplementary File 1/shadedplot.m]

function [ha, hb, hc] = shadedplot(x, y1, y2, varargin)

% SHADEDPLOT draws two lines on a plot and shades the area between those
% lines.
%
% SHADEDPLOT(x, y1, y2)
%   All of the arguments are vectors of the same length, and each y-vector is
%   horizontal (i.e. size(y1) = [1  N]). Vector x contains the x-axis values,
%   and y1:y2 contain the y-axis values.
%
%   Plot y1 and y2 vs x, then shade the area between those two
%   lines. Highlight the edges of that band with lines.
%
%   SHADEDPLOT(x, y1, y2, areacolor, linecolor)
%   The arguments areacolor and linecolor allow the user to set the color
%   of the shaded area and the boundary lines. These arguments must be
%   either text values (see the help for the PLOT function) or a
%   3-element vector with the color values in RGB (see the help for
%   COLORMAP).
%
%   [HA HB HC = SHADEDPLOT(x, y1, y2) returns three handles to the calling
%   function. HA is a vector of handles to areaseries objects (HA(2) is the
%   shaded area), HB is the handle to the first line (x vs y1), and HC is
%   the handle to the second line (x vs y2).
%
%   Example:
%
%     x1 = [1 2 3 4 5 6];
%     y1 = x1;
%     y2 = x1+1;
%     x3 = [1.5 2 2.5 3 3.5 4];
%     y3 = 2*x3;
%     y4 = 4*ones(size(x3));
%     ha = shadedplot(x1, y1, y2, [1 0.7 0.7], 'r'); %first area is red
%     hold on
%     hb = shadedplot(x3, y3, y4, [0.7 0.7 1]); %second area is blue
%     hold off

% plot the shaded area
y = [y1; (y2-y1)]'; 
ha = area(x, y);
set(ha(1), 'FaceColor', 'none') % this makes the bottom area invisible
set(ha, 'LineStyle', 'none')

% plot the line edges
hold on 
hb = plot(x, y1, 'LineWidth', 1);
hc = plot(x, y2, 'LineWidth', 1);
hold off

% set the line and area colors if they are specified
switch length(varargin)
    case 0
    case 1
        set(ha(2), 'FaceColor', varargin{1})
    case 2
        set(ha(2), 'FaceColor', varargin{1})
        set(hb, 'Color', varargin{2})
        set(hc, 'Color', varargin{2})
    otherwise
end

% put the grid on top of the colored area
set(gca, 'Layer', 'top')
grid on
