# Supplementary material for: RobOKoD: microbial strain design for (over)production of target compounds
Source: Front Cell Dev Biol. 2015 Mar 24;3:17. doi: 10.3389/fcell.2015.00017 (PMC4371745; doi:10.3389/fcell.2015.00017)
Supplement: Supplementary file 1 [file supplementaryfolder1.ZIP › Supplementary File 1/writeResult.m]

function writeResult(model,FBAsolution,filename)

    significant_reactions = abs(FBAsolution.x) > 1e-6;
    formulas = printRxnFormula(model,model.rxns(significant_reactions),false);
    output = [model.rxns(significant_reactions) ...
        model.rxnNames(significant_reactions) ...
        formulas num2cell(model.lb(significant_reactions)) ...
        num2cell(model.ub(significant_reactions)) ...
        num2cell(FBAsolution.x(significant_reactions)) ...
        model.subSystems(significant_reactions)];
    
    output = sortrows(output, [6 7]);
    
    fileID = fopen(filename, 'w');
    formatSpec = '%s\t%s\t%s\t%d\t%d\t%f\t%s\n';
    [nrows, ~] = size(output);

    fprintf(fileID, '%s\t%s\t%s\t%s\t%s\t%s\t%s\n', 'Reaction id', 'Reaction name', 'Reaction definition', 'Lower bound', 'Upper bound', 'Flux', 'Subsystem');
    
    for row = 1:nrows
        fprintf(fileID,formatSpec,output{row,:});
    end
    
    fclose(fileID);
    
end
